# Supplementary material for: Diethyl [benzyl­amino­(1,3-diphenyl-1H-pyrazol-4-­yl)meth­yl]phospho­nate
Source: Acta Crystallogr Sect E Struct Rep Online. 2011 Aug 27;67(Pt 9):o2376. doi: 10.1107/S1600536811032776 (PMC3200952; doi:10.1107/S1600536811032776)
Supplement: Supplementary file 1 [file e-67-o2376-sup1.cif]

##############################################################################
#                                                                            #
# This CIF contains the data in a paper accepted for publication in          #
# Acta Crystallographica Section E. It conforms to the requirements of       #
# Notes for Authors for Acta Crystallographica Section E, and has been       #
# peer reviewed under the auspices of the IUCr Commission on Journals.       #
#                                                                            #
# Full details of the Crystallographic Information File format               #
# are given in the paper "The Crystallographic Information File (CIF):       #
# a New Standard Archive File for Crystallography" by S. R. Hall, F. H.      #
# Allen and I. D. Brown [Acta Cryst. (1991), A47, 655-685].                  #
#                                                                            #
# The current version of the core CIF dictionary is obtainable from          #
# ftp://ftp.iucr.org/pub/cif_core.dic.                                       #
#                                                                            #
# Software is freely available for graphical display of the structure(s)     #
# in this CIF. For information consult the CIF software page                 #
# http://www.iucr.org/resources/cif/software.                                #
#                                                                            #
# This file may be used for bona fide research purposes within the           #
# scientific community so long as proper attribution is given to the journal # 
# article from which it was obtained.                                        #
#                                                                            #
##############################################################################
data_global
_audit_creation_method     'form.cif (version 2.0)'
_journal_data_validation_number     ?
_journal_date_recd_electronic     2011-07-19
_journal_date_accepted     2011-08-12
_journal_name_full     'Acta Crystallographica, Section E'
_journal_year     2011
_journal_volume     67
_journal_issue      9
_journal_page_first     o2376
_journal_page_last     o2376
_journal_paper_category     QO
_journal_coeditor_code     CI5195
_publ_contact_author_name     'Dr.S.Aravindhan'
_publ_contact_author_address
;
      Assistant Proffessor
      Department of Physics
      Presidency College
      Chennai,India.
;
_publ_contact_author_email     'aravindhanpresidency@gmail.com'
_publ_contact_author_fax     ?
_publ_contact_author_phone     '9443203669'
_publ_section_title
;\
Diethyl [benzylamino(1,3-diphenyl-1<i>H</i>-pyrazol-4-\
yl)methyl]phosphonate
;
loop_
    _publ_author_name
    _publ_author_footnote
    _publ_author_address
    'G. Jagadeesan' ?
;
      Department of Physics
      Presidency College
      Chennai 600 005
      India
;
    'G. Suresh' ?
;
      Department of Physics
      Presidency College
      Chennai 600 005
      India
;
    'B. Nandakumar' ?
;
      Organic Chemistry Laboratory
      CLRI
      Chennai 600 020
      India
;
    'P. T. Perumal' ?
;
      Organic Chemistry Laboratory
      CLRI
      Chennai 600 020
      India
;
    'S. Aravindhan' ?
;     Department of Physics
      Presidency College
      Chennai 600 005
      India
;
data_I
_audit_creation_method     SHELXL-97
_chemical_name_systematic
;
Diethyl [benzylamino(1,3-diphenyl-1<i>H</i>-pyrazol-4-
yl)methyl]phosphonate
;
_chemical_name_common     ?
_chemical_formula_moiety     'C27 H30 N3 O3 P'
_chemical_formula_sum     'C27 H30 N3 O3 P'
_chemical_formula_iupac     'C27 H30 N3 O3 P'
_chemical_formula_weight     475.51
_chemical_melting_point     ?
_symmetry_cell_setting     monoclinic
_symmetry_space_group_name_H-M     'P 21/c'
_symmetry_space_group_name_Hall     '-P 2ybc'
loop_
    _symmetry_equiv_pos_as_xyz
    'x, y, z'
    '-x, y+1/2, -z+1/2'
    '-x, -y, -z'
    'x, -y-1/2, z-1/2'
_cell_length_a     10.9534(4)
_cell_length_b     9.3777(3)
_cell_length_c     25.0690(8)
_cell_angle_alpha     90.00
_cell_angle_beta     101.233(2)
_cell_angle_gamma     90.00
_cell_volume     2525.70(15)
_cell_formula_units_Z     4
_cell_measurement_reflns_used     8725
_cell_measurement_theta_min     2.7582
_cell_measurement_theta_max     29.0897
_cell_measurement_temperature     293(2)
_exptl_crystal_description     Block
_exptl_crystal_colour     colourless
_exptl_crystal_size_max     0.2
_exptl_crystal_size_mid     0.2
_exptl_crystal_size_min     0.2
_exptl_crystal_density_diffrn     1.251
_exptl_crystal_density_meas     ?
_exptl_crystal_density_method     'not measured'
_exptl_crystal_F_000     1008
_exptl_absorpt_coefficient_mu     0.142
_exptl_absorpt_correction_type     multi-scan
_exptl_absorpt_process_details
                               '(<i>CrysAlis PRO</i>; Oxford Diffraction, 2009)'
_exptl_absorpt_correction_T_min     0.9797
_exptl_absorpt_correction_T_max     0.9902
_exptl_special_details     ?
_diffrn_ambient_temperature     293(2)
_diffrn_radiation_type     MoK\a
_diffrn_radiation_wavelength     0.71073
_diffrn_radiation_source     'fine-focus sealed tube'
_diffrn_radiation_monochromator     graphite
_diffrn_measurement_device_type     'Oxford Diffraction Xcalibur-S'
_diffrn_measurement_method     '\w '
_diffrn_detector_area_resol_mean     15.9948
_diffrn_reflns_number     28506
_diffrn_reflns_av_R_equivalents     0.0314
_diffrn_reflns_av_sigmaI/netI     0.0327
_diffrn_reflns_theta_min     2.26
_diffrn_reflns_theta_max     28.40
_diffrn_reflns_theta_full     28.40
_diffrn_measured_fraction_theta_max     0.991
_diffrn_measured_fraction_theta_full     0.991
_diffrn_reflns_limit_h_min     -13
_diffrn_reflns_limit_h_max     14
_diffrn_reflns_limit_k_min     -12
_diffrn_reflns_limit_k_max     12
_diffrn_reflns_limit_l_min     -33
_diffrn_reflns_limit_l_max     31
_diffrn_standards_number     0
_diffrn_standards_interval_count     .
_diffrn_standards_interval_time     .
_diffrn_standards_decay_%     ?
_refine_special_details
;
Refinement of <i>F</i>^2^ against ALL reflections. The weighted <i>R</i>-factor
<i>wR</i> and goodness of fit <i>S</i> are based on <i>F</i>^2^, conventional
<i>R</i>-factors <i>R</i> are based on <i>F</i>, with <i>F</i> set to zero for
negative <i>F</i>^2^. The threshold expression of <i>F</i>^2^ >
\s(<i>F</i>^2^) is used only for calculating <i>R</i>-factors(gt) <i>etc</i>.
and is not relevant to the choice of reflections for refinement.
<i>R</i>-factors based on <i>F</i>^2^ are statistically about twice as large
as those based on <i>F</i>, and <i>R</i>- factors based on ALL data will be
even larger.
;
_reflns_number_total     6292
_reflns_number_gt     4220
_reflns_threshold_expression     I>2\s(I)
_refine_ls_structure_factor_coef     Fsqd
_refine_ls_matrix_type     full
_refine_ls_R_factor_all     0.0789
_refine_ls_R_factor_gt     0.0452
_refine_ls_wR_factor_gt     0.1039
_refine_ls_wR_factor_ref     0.1242
_refine_ls_goodness_of_fit_ref     1.030
_refine_ls_restrained_S_all     1.030
_refine_ls_number_reflns     6292
_refine_ls_number_parameters     403
_refine_ls_number_restraints     0
_refine_ls_hydrogen_treatment     mixed
_refine_ls_weighting_scheme     calc
_refine_ls_weighting_details
         'calc w=1/[\s^2^(Fo^2^)+(0.0515P)^2^+0.7236P] where P=(Fo^2^+2Fc^2^)/3'
_atom_sites_solution_hydrogens     geom
_atom_sites_solution_primary     direct
_atom_sites_solution_secondary     difmap
_refine_ls_shift/su_max     0.001
_refine_ls_shift/su_mean     <0.001
_refine_diff_density_max     0.325
_refine_diff_density_min     -0.312
_refine_ls_extinction_method     none
_refine_ls_extinction_coef     ?
loop_
    _atom_type_symbol
    _atom_type_description
    _atom_type_scat_dispersion_real
    _atom_type_scat_dispersion_imag
    _atom_type_scat_source
    'C' 'C' 0.0033 0.0016
                         'International Tables Vol C Tables 4.2.6.8 and 6.1.1.4'
    'H' 'H' 0.0000 0.0000
                         'International Tables Vol C Tables 4.2.6.8 and 6.1.1.4'
    'N' 'N' 0.0061 0.0033
                         'International Tables Vol C Tables 4.2.6.8 and 6.1.1.4'
    'O' 'O' 0.0106 0.0060
                         'International Tables Vol C Tables 4.2.6.8 and 6.1.1.4'
    'P' 'P' 0.1023 0.0942
                         'International Tables Vol C Tables 4.2.6.8 and 6.1.1.4'
_computing_data_collection     '<i>CrysAlis PRO</i> (Oxford Diffraction, 2009)'
_computing_cell_refinement     '<i>CrysAlis PRO</i> (Oxford Diffraction, 2009)'
_computing_data_reduction     '<i>CrysAlis PRO</i> (Oxford Diffraction, 2009)'
_computing_structure_solution     '<i>SHELXS97</i> (Sheldrick, 2008)'
_computing_structure_refinement     '<i>SHELXL97</i> (Sheldrick, 2008)'
_computing_molecular_graphics     '<i>ORTEP-3</i> (Farrugia, 1997)'
_computing_publication_material     '<i>PLATON</i> (Spek, 2009)'
loop_
    _atom_site_type_symbol
    _atom_site_label
    _atom_site_fract_x
    _atom_site_fract_y
    _atom_site_fract_z
    _atom_site_U_iso_or_equiv
    _atom_site_adp_type
    _atom_site_calc_flag
    _atom_site_refinement_flags
    _atom_site_occupancy
    _atom_site_symmetry_multiplicity
    _atom_site_disorder_assembly
    _atom_site_disorder_group
    H H8B 0.4103(19) 0.338(2) 0.1155(8) 0.066(6) Uiso d . 1 1 . .
    H H8A 0.549(2) 0.373(2) 0.1466(8) 0.061(6) Uiso d . 1 1 . .
    H H7 0.4879(18) 0.455(2) 0.0558(9) 0.057(6) Uiso d . 1 1 . .
    H H17 0.892(3) 0.223(3) -0.0967(12) 0.098(9) Uiso d . 1 1 . .
    H H4 0.6887(17) 0.4658(19) 0.0136(8) 0.046(5) Uiso d . 1 1 . .
    H H29B 0.375(2) 0.800(3) 0.1338(10) 0.080(7) Uiso d . 1 1 . .
    H H22 0.768(2) 0.755(2) 0.1823(9) 0.073(7) Uiso d . 1 1 . .
    H H29A 0.497(2) 0.891(2) 0.1420(9) 0.069(7) Uiso d . 1 1 . .
    H H19 1.200(3) 0.240(3) 0.0216(10) 0.095(9) Uiso d . 1 1 . .
    H H20 1.085(2) 0.343(3) 0.0812(10) 0.078(7) Uiso d . 1 1 . .
    H H14 0.572(2) 0.522(3) 0.2261(10) 0.085(8) Uiso d . 1 1 . .
    H H16 0.779(2) 0.327(3) -0.0394(9) 0.077(7) Uiso d . 1 1 . .
    H H10 0.244(2) 0.501(3) 0.1297(10) 0.071(7) Uiso d . 1 1 . .
    H H11 0.156(3) 0.632(3) 0.1919(11) 0.103(10) Uiso d . 1 1 . .
    H H26 0.930(2) 0.371(3) 0.2181(9) 0.079(7) Uiso d . 1 1 . .
    H H18 1.105(3) 0.180(3) -0.0676(11) 0.096(8) Uiso d . 1 1 . .
    H H6 0.5905(15) 0.6388(17) 0.1330(7) 0.036(4) Uiso d . 1 1 . .
    H H30A 0.321(3) 1.032(3) 0.1460(13) 0.110(10) Uiso d . 1 1 . .
    H H30B 0.252(3) 0.988(3) 0.0857(12) 0.111(10) Uiso d . 1 1 . .
    H H27B 0.715(2) 1.005(3) 0.0291(10) 0.087(8) Uiso d . 1 1 . .
    H H27A 0.584(3) 1.038(3) 0.0488(11) 0.102(9) Uiso d . 1 1 . .
    H H13 0.494(3) 0.653(3) 0.2873(13) 0.113(11) Uiso d . 1 1 . .
    H H30C 0.379(4) 1.079(5) 0.0955(17) 0.168(18) Uiso d . 1 1 . .
    H H12 0.282(3) 0.710(4) 0.2731(15) 0.146(13) Uiso d . 1 1 . .
    P P 0.55474(4) 0.75862(4) 0.054083(18) 0.03871(13) Uani d . 1 1 . .
    O O1 0.66355(11) 0.86067(11) 0.08051(5) 0.0448(3) Uani d . 1 1 . .
    N N7 0.47930(14) 0.50807(15) 0.08404(6) 0.0428(3) Uani d . 1 1 . .
    N N3 0.85342(13) 0.41796(14) 0.06060(6) 0.0420(3) Uani d . 1 1 . .
    O O3 0.43152(11) 0.82882(13) 0.06482(5) 0.0491(3) Uani d . 1 1 . .
    N N2 0.90518(14) 0.44221(15) 0.11333(6) 0.0451(4) Uani d . 1 1 . .
    O O2 0.54283(13) 0.73175(13) -0.00419(5) 0.0526(3) Uani d . 1 1 . .
    C C6 0.58773(16) 0.60281(16) 0.09730(7) 0.0376(4) Uani d . 1 1 . .
    C C5 0.71061(16) 0.53605(16) 0.09294(7) 0.0392(4) Uani d . 1 1 . .
    C C1 0.81900(16) 0.51432(17) 0.13319(7) 0.0427(4) Uani d . 1 1 . .
    C C4 0.73742(17) 0.47270(17) 0.04735(8) 0.0426(4) Uani d . 1 1 . .
    C C15 0.92211(17) 0.34705(17) 0.02579(7) 0.0436(4) Uani d . 1 1 . .
    C C21 0.84419(17) 0.5557(2) 0.19091(8) 0.0478(4) Uani d . 1 1 . .
    C C8 0.4667(2) 0.41576(19) 0.12999(9) 0.0541(5) Uani d . 1 1 . .
    C C9 0.4121(2) 0.49577(19) 0.17170(8) 0.0512(5) Uani d . 1 1 . .
    C C20 1.0464(2) 0.3187(2) 0.04401(10) 0.0602(5) Uani d . 1 1 . .
    C C29 0.4167(2) 0.8764(2) 0.11825(10) 0.0604(5) Uani d . 1 1 . .
    C C27 0.6709(2) 1.0066(2) 0.06104(10) 0.0580(5) Uani d . 1 1 . .
    C C26 0.9060(2) 0.4626(3) 0.23015(9) 0.0628(6) Uani d . 1 1 . .
    C C16 0.8658(2) 0.3111(3) -0.02600(9) 0.0652(6) Uani d . 1 1 . .
    C C14 0.4848(3) 0.5419(3) 0.21966(9) 0.0682(6) Uani d . 1 1 . .
    C C23 0.8325(3) 0.7229(3) 0.26239(12) 0.0854(8) Uani d . 1 1 . .
    H H23 0.8065 0.8106 0.2734 0.102 Uiso calc R 1 1 . .
    C C22 0.8087(2) 0.6875(3) 0.20769(10) 0.0657(6) Uani d . 1 1 . .
    C C10 0.2871(3) 0.5309(3) 0.16212(11) 0.0697(6) Uani d . 1 1 . .
    C C18 1.0589(2) 0.2218(3) -0.04303(12) 0.0723(7) Uani d . 1 1 . .
    C C17 0.9346(2) 0.2490(3) -0.06048(11) 0.0760(7) Uani d . 1 1 . .
    C C12 0.3125(4) 0.6572(4) 0.24570(13) 0.0964(10) Uani d . 1 1 . .
    C C11 0.2376(3) 0.6101(3) 0.19938(15) 0.0875(9) Uani d . 1 1 . .
    C C24 0.8937(3) 0.6297(4) 0.30026(11) 0.0899(9) Uani d . 1 1 . .
    H H24 0.9102 0.6545 0.3369 0.108 Uiso calc R 1 1 . .
    C C19 1.1140(2) 0.2559(3) 0.00886(12) 0.0724(7) Uani d . 1 1 . .
    C C28 0.7401(3) 1.0934(3) 0.10496(12) 0.1023(10) Uani d . 1 1 . .
    H H28C 0.7453 1.1896 0.0925 0.153 Uiso calc R 1 1 . .
    H H28B 0.8225 1.0552 0.1161 0.153 Uiso calc R 1 1 . .
    H H28A 0.6982 1.0925 0.1352 0.153 Uiso calc R 1 1 . .
    C C30 0.3365(3) 1.0064(3) 0.11075(16) 0.0873(9) Uani d . 1 1 . .
    C C13 0.4355(4) 0.6236(3) 0.25610(12) 0.0949(9) Uani d . 1 1 . .
    C C25 0.9306(3) 0.5004(4) 0.28426(10) 0.0862(8) Uani d . 1 1 . .
    H H25 0.9726 0.4372 0.3101 0.103 Uiso calc R 1 1 . .
loop_
    _atom_site_aniso_label
    _atom_site_aniso_U_11
    _atom_site_aniso_U_22
    _atom_site_aniso_U_33
    _atom_site_aniso_U_12
    _atom_site_aniso_U_13
    _atom_site_aniso_U_23
    P 0.0444(3) 0.0310(2) 0.0393(2) 0.00695(17) 0.00468(18) -0.00017(16)
    O1 0.0494(7) 0.0322(5) 0.0508(7) 0.0011(5) 0.0044(6) 0.0044(5)
    N7 0.0512(9) 0.0361(7) 0.0410(8) -0.0005(6) 0.0088(7) -0.0030(6)
    N3 0.0411(8) 0.0384(7) 0.0450(8) 0.0053(6) 0.0044(6) 0.0006(6)
    O3 0.0474(8) 0.0431(6) 0.0550(8) 0.0123(5) 0.0056(6) -0.0009(5)
    N2 0.0442(9) 0.0438(8) 0.0440(9) 0.0033(6) 0.0004(7) 0.0002(6)
    O2 0.0710(9) 0.0441(7) 0.0408(7) 0.0096(6) 0.0065(6) -0.0016(5)
    C6 0.0439(10) 0.0321(7) 0.0357(9) 0.0042(6) 0.0048(7) -0.0011(6)
    C5 0.0424(10) 0.0317(7) 0.0418(9) 0.0036(6) 0.0037(7) 0.0025(6)
    C1 0.0443(10) 0.0348(8) 0.0469(10) -0.0003(7) 0.0040(8) -0.0002(7)
    C4 0.0426(10) 0.0398(8) 0.0427(10) 0.0076(7) 0.0017(8) 0.0021(7)
    C15 0.0429(10) 0.0368(8) 0.0523(11) 0.0032(7) 0.0121(8) 0.0028(7)
    C21 0.0404(10) 0.0528(10) 0.0485(11) -0.0056(8) 0.0040(8) -0.0055(8)
    C8 0.0726(15) 0.0342(9) 0.0572(12) -0.0024(9) 0.0168(11) 0.0030(8)
    C9 0.0660(13) 0.0407(9) 0.0493(11) -0.0048(8) 0.0173(10) 0.0080(8)
    C20 0.0493(13) 0.0622(12) 0.0670(15) 0.0113(10) 0.0058(11) 0.0011(10)
    C29 0.0654(15) 0.0579(12) 0.0633(14) 0.0136(11) 0.0261(12) 0.0002(10)
    C27 0.0689(15) 0.0381(9) 0.0672(14) -0.0022(9) 0.0138(12) 0.0137(9)
    C26 0.0624(14) 0.0729(15) 0.0489(13) 0.0015(11) 0.0004(10) 0.0021(10)
    C16 0.0445(13) 0.0882(16) 0.0628(14) 0.0068(11) 0.0101(10) -0.0175(12)
    C14 0.0804(18) 0.0683(14) 0.0539(14) 0.0128(12) 0.0081(12) 0.0023(10)
    C23 0.0794(18) 0.0889(18) 0.087(2) -0.0169(14) 0.0155(15) -0.0439(16)
    C22 0.0662(15) 0.0578(12) 0.0681(15) -0.0067(11) 0.0014(11) -0.0192(11)
    C10 0.0709(17) 0.0727(15) 0.0675(16) -0.0130(12) 0.0184(13) 0.0042(12)
    C18 0.0666(16) 0.0752(15) 0.0825(18) 0.0156(12) 0.0326(14) -0.0035(12)
    C17 0.0630(16) 0.0997(19) 0.0689(16) 0.0079(13) 0.0214(13) -0.0199(14)
    C12 0.138(3) 0.095(2) 0.0654(19) 0.030(2) 0.044(2) 0.0089(15)
    C11 0.079(2) 0.0930(19) 0.103(2) 0.0139(16) 0.0481(19) 0.0228(17)
    C24 0.089(2) 0.128(3) 0.0521(15) -0.0296(18) 0.0126(14) -0.0301(16)
    C19 0.0474(14) 0.0824(16) 0.0898(19) 0.0193(12) 0.0191(13) 0.0060(13)
    C28 0.155(3) 0.0493(13) 0.099(2) -0.0336(16) 0.0141(19) -0.0041(13)
    C30 0.085(2) 0.0713(17) 0.109(2) 0.0256(15) 0.028(2) -0.0209(16)
    C13 0.130(3) 0.094(2) 0.0570(17) 0.0257(19) 0.0100(17) -0.0089(14)
    C25 0.0901(19) 0.114(2) 0.0484(14) -0.0115(16) -0.0018(13) 0.0037(14)
_geom_special_details
;
All e.s.d.'s (except the e.s.d. in the dihedral angle between two l.s. planes)
are estimated using the full covariance matrix. The cell e.s.d.'s are taken
into account individually in the estimation of e.s.d.'s in distances, angles
and torsion angles; correlations between e.s.d.'s in cell parameters are only
used when they are defined by crystal symmetry. An approximate (isotropic)
treatment of cell e.s.d.'s is used for estimating e.s.d.'s involving l.s.
planes.
;
loop_
    _geom_bond_atom_site_label_1
    _geom_bond_atom_site_label_2
    _geom_bond_site_symmetry_2
    _geom_bond_distance
    _geom_bond_publ_flag
    P O2 . 1.4629(13) ?
    P O1 . 1.5708(12) ?
    P O3 . 1.5713(13) ?
    P C6 . 1.8129(16) ?
    O1 C27 . 1.460(2) ?
    N7 C6 . 1.468(2) ?
    N7 C8 . 1.469(2) ?
    N7 H7 . 0.89(2) ?
    N3 C4 . 1.350(2) ?
    N3 N2 . 1.352(2) ?
    N3 C15 . 1.423(2) ?
    O3 C29 . 1.451(2) ?
    N2 C1 . 1.334(2) ?
    C6 C5 . 1.508(2) ?
    C6 H6 . 0.952(17) ?
    C5 C4 . 1.370(2) ?
    C5 C1 . 1.415(2) ?
    C1 C21 . 1.472(3) ?
    C4 H4 . 0.911(18) ?
    C15 C16 . 1.367(3) ?
    C15 C20 . 1.375(3) ?
    C21 C22 . 1.385(3) ?
    C21 C26 . 1.389(3) ?
    C8 C9 . 1.502(3) ?
    C8 H8B . 0.98(2) ?
    C8 H8A . 1.00(2) ?
    C9 C14 . 1.376(3) ?
    C9 C10 . 1.384(3) ?
    C20 C19 . 1.387(3) ?
    C20 H20 . 0.97(2) ?
    C29 C30 . 1.493(3) ?
    C29 H29B . 0.97(3) ?
    C29 H29A . 0.97(2) ?
    C27 C28 . 1.458(3) ?
    C27 H27B . 1.02(3) ?
    C27 H27A . 0.98(3) ?
    C26 C25 . 1.377(3) ?
    C26 H26 . 0.97(3) ?
    C16 C17 . 1.381(3) ?
    C16 H16 . 0.96(2) ?
    C14 C13 . 1.381(4) ?
    C14 H14 . 0.95(3) ?
    C23 C24 . 1.366(4) ?
    C23 C22 . 1.385(3) ?
    C23 H23 . 0.93 ?
    C22 H22 . 0.94(2) ?
    C10 C11 . 1.384(4) ?
    C10 H10 . 0.90(2) ?
    C18 C19 . 1.361(4) ?
    C18 C17 . 1.370(4) ?
    C18 H18 . 0.95(3) ?
    C17 H17 . 0.97(3) ?
    C12 C11 . 1.359(5) ?
    C12 C13 . 1.359(5) ?
    C12 H12 . 0.96(4) ?
    C11 H11 . 0.90(3) ?
    C24 C25 . 1.363(4) ?
    C24 H24 . 0.93 ?
    C19 H19 . 0.94(3) ?
    C28 H28C . 0.96 ?
    C28 H28B . 0.96 ?
    C28 H28A . 0.96 ?
    C30 H30A . 0.96(3) ?
    C30 H30B . 1.03(3) ?
    C30 H30C . 0.94(5) ?
    C13 H13 . 0.95(3) ?
    C25 H25 . 0.93 ?
loop_
    _geom_angle_atom_site_label_1
    _geom_angle_atom_site_label_2
    _geom_angle_atom_site_label_3
    _geom_angle_site_symmetry_1
    _geom_angle_site_symmetry_3
    _geom_angle
    _geom_angle_publ_flag
    O2 P O1 . . 116.02(8) ?
    O2 P O3 . . 109.31(7) ?
    O1 P O3 . . 106.20(7) ?
    O2 P C6 . . 115.25(7) ?
    O1 P C6 . . 101.10(7) ?
    O3 P C6 . . 108.25(8) ?
    C27 O1 P . . 121.11(13) ?
    C6 N7 C8 . . 111.99(15) ?
    C6 N7 H7 . . 108.4(13) ?
    C8 N7 H7 . . 109.5(13) ?
    C4 N3 N2 . . 111.81(14) ?
    C4 N3 C15 . . 127.68(15) ?
    N2 N3 C15 . . 120.46(14) ?
    C29 O3 P . . 122.76(13) ?
    C1 N2 N3 . . 104.94(14) ?
    N7 C6 C5 . . 115.25(13) ?
    N7 C6 P . . 107.10(11) ?
    C5 C6 P . . 111.61(12) ?
    N7 C6 H6 . . 107.7(10) ?
    C5 C6 H6 . . 110.5(10) ?
    P C6 H6 . . 104.0(10) ?
    C4 C5 C1 . . 104.24(15) ?
    C4 C5 C6 . . 125.46(15) ?
    C1 C5 C6 . . 130.17(15) ?
    N2 C1 C5 . . 111.30(15) ?
    N2 C1 C21 . . 119.35(16) ?
    C5 C1 C21 . . 129.32(16) ?
    N3 C4 C5 . . 107.71(16) ?
    N3 C4 H4 . . 123.6(12) ?
    C5 C4 H4 . . 128.7(12) ?
    C16 C15 C20 . . 120.14(19) ?
    C16 C15 N3 . . 120.21(17) ?
    C20 C15 N3 . . 119.61(17) ?
    C22 C21 C26 . . 118.2(2) ?
    C22 C21 C1 . . 121.60(18) ?
    C26 C21 C1 . . 120.17(18) ?
    N7 C8 C9 . . 111.25(15) ?
    N7 C8 H8B . . 107.3(12) ?
    C9 C8 H8B . . 108.7(12) ?
    N7 C8 H8A . . 110.5(12) ?
    C9 C8 H8A . . 111.1(12) ?
    H8B C8 H8A . . 107.8(17) ?
    C14 C9 C10 . . 117.5(2) ?
    C14 C9 C8 . . 121.6(2) ?
    C10 C9 C8 . . 120.8(2) ?
    C15 C20 C19 . . 119.1(2) ?
    C15 C20 H20 . . 119.4(14) ?
    C19 C20 H20 . . 121.5(14) ?
    O3 C29 C30 . . 107.7(2) ?
    O3 C29 H29B . . 106.8(14) ?
    C30 C29 H29B . . 109.8(15) ?
    O3 C29 H29A . . 111.0(13) ?
    C30 C29 H29A . . 113.8(14) ?
    H29B C29 H29A . . 108(2) ?
    C28 C27 O1 . . 108.98(18) ?
    C28 C27 H27B . . 110.2(14) ?
    O1 C27 H27B . . 108.5(14) ?
    C28 C27 H27A . . 113.5(17) ?
    O1 C27 H27A . . 105.6(17) ?
    H27B C27 H27A . . 110(2) ?
    C25 C26 C21 . . 120.7(2) ?
    C25 C26 H26 . . 121.6(14) ?
    C21 C26 H26 . . 117.7(14) ?
    C15 C16 C17 . . 119.9(2) ?
    C15 C16 H16 . . 122.0(14) ?
    C17 C16 H16 . . 118.1(14) ?
    C9 C14 C13 . . 121.2(3) ?
    C9 C14 H14 . . 118.3(15) ?
    C13 C14 H14 . . 120.3(15) ?
    C24 C23 C22 . . 120.5(3) ?
    C24 C23 H23 . . 119.8 ?
    C22 C23 H23 . . 119.8 ?
    C23 C22 C21 . . 120.3(2) ?
    C23 C22 H22 . . 118.7(14) ?
    C21 C22 H22 . . 121.0(14) ?
    C9 C10 C11 . . 121.0(3) ?
    C9 C10 H10 . . 114.4(16) ?
    C11 C10 H10 . . 124.5(16) ?
    C19 C18 C17 . . 119.3(2) ?
    C19 C18 H18 . . 121.5(16) ?
    C17 C18 H18 . . 119.2(16) ?
    C18 C17 C16 . . 120.5(3) ?
    C18 C17 H17 . . 121.1(17) ?
    C16 C17 H17 . . 118.3(17) ?
    C11 C12 C13 . . 120.0(3) ?
    C11 C12 H12 . . 123(2) ?
    C13 C12 H12 . . 117(2) ?
    C12 C11 C10 . . 120.0(3) ?
    C12 C11 H11 . . 120.9(19) ?
    C10 C11 H11 . . 119.0(19) ?
    C25 C24 C23 . . 119.9(2) ?
    C25 C24 H24 . . 120.1 ?
    C23 C24 H24 . . 120.1 ?
    C18 C19 C20 . . 121.0(2) ?
    C18 C19 H19 . . 120.9(16) ?
    C20 C19 H19 . . 118.1(16) ?
    C27 C28 H28C . . 109.5 ?
    C27 C28 H28B . . 109.5 ?
    H28C C28 H28B . . 109.5 ?
    C27 C28 H28A . . 109.5 ?
    H28C C28 H28A . . 109.5 ?
    H28B C28 H28A . . 109.5 ?
    C29 C30 H30A . . 106.8(19) ?
    C29 C30 H30B . . 112.3(17) ?
    H30A C30 H30B . . 108(2) ?
    C29 C30 H30C . . 109(3) ?
    H30A C30 H30C . . 112(3) ?
    H30B C30 H30C . . 109(3) ?
    C12 C13 C14 . . 120.2(3) ?
    C12 C13 H13 . . 125.0(19) ?
    C14 C13 H13 . . 115(2) ?
    C24 C25 C26 . . 120.4(3) ?
    C24 C25 H25 . . 119.8 ?
    C26 C25 H25 . . 119.8 ?
loop_
    _geom_hbond_atom_site_label_D
    _geom_hbond_atom_site_label_H
    _geom_hbond_atom_site_label_A
    _geom_hbond_site_symmetry_A
    _geom_hbond_distance_DH
    _geom_hbond_distance_HA
    _geom_hbond_distance_DA
    _geom_hbond_angle_DHA
    _geom_hbond_publ_flag
    N7 H7 O2 3_665 0.89(2) 2.16(2) 2.9891(19) 155(2) yes
