# Supplementary material for: Diethyl [benzyl­amino­(1,3-diphenyl-1H-pyrazol-4-­yl)meth­yl]phospho­nate
Source: Acta Crystallogr Sect E Struct Rep Online. 2011 Aug 27;67(Pt 9):o2376. doi: 10.1107/S1600536811032776 (PMC3200952; doi:10.1107/S1600536811032776)
Supplement: Supplementary file 2 [file e-67-o2376-Isup2.hkl]

#
# h,k,l, Fc-squared, Fo-squared, sigma(Fo-squared) and status flag
#
data_I
_shelx_title ' AN in P2(1)/c'
_shelx_refln_list_code          4
_shelx_F_calc_maximum      221.36
_exptl_crystal_F_000      1008.00
_reflns_d_resolution_high  0.7472
 
loop_
 _symmetry_equiv_pos_as_xyz
 'x, y, z'
 '-x, y+1/2, -z+1/2'
 '-x, -y, -z'
 'x, -y-1/2, z-1/2'
 
_cell_length_a    10.9534
_cell_length_b     9.3777
_cell_length_c    25.0690
_cell_angle_alpha  90.000
_cell_angle_beta  101.233
_cell_angle_gamma  90.000
 
_shelx_F_squared_multiplier     1.000
 
loop_
 _refln_index_h
 _refln_index_k
 _refln_index_l
 _refln_F_squared_calc
 _refln_F_squared_meas
 _refln_F_squared_sigma
 _refln_observed_status
   2   0   0     5643.18     5644.55     61.18 o
   3   0   0     9835.54     9878.36    106.30 o
   4   0   0     1254.53     1396.77     17.62 o
   5   0   0     4898.84     5334.32    132.31 o
   6   0   0     1787.27     2002.05     28.40 o
   7   0   0      899.89      893.59     18.50 o
   8   0   0     2303.41     2364.50     39.56 o
   9   0   0      166.51      204.57     10.28 o
  10   0   0      328.17      340.70     22.00 o
  11   0   0       49.09       58.30     13.43 o
  12   0   0       32.20       34.81     12.56 o
  13   0   0        2.57        3.98     11.33 o
  14   0   0        5.04       19.65     13.17 o
   1   1   0      228.89      252.09      2.50 o
   2   1   0       11.56       15.62      2.55 o
   3   1   0     2289.73     2165.49     17.64 o
   4   1   0     2259.64     2161.76     20.21 o
   5   1   0      107.63       92.88      3.24 o
   6   1   0       80.32       55.74      3.42 o
   7   1   0     1808.42     1858.55     20.77 o
   8   1   0      220.85      203.75      6.29 o
   9   1   0       36.35       29.70      5.23 o
  10   1   0        2.34       -5.82      5.82 o
  11   1   0        0.93       -4.33      9.42 o
  12   1   0       95.73       77.16     12.86 o
  13   1   0       10.02       14.64      8.93 o
  14   1   0        2.32        8.43      9.25 o
   0   2   0     2963.34     3255.19     77.08 o
   1   2   0     1250.78     1265.12     18.44 o
   2   2   0     7589.57     7953.74     66.99 o
   3   2   0     1360.13     1339.03     12.73 o
   4   2   0      282.22      259.83      4.45 o
   5   2   0     1682.83     1641.53     16.44 o
   6   2   0      590.12      571.21      8.02 o
   7   2   0      108.68      108.34      3.84 o
   8   2   0      735.75      791.30     11.15 o
   9   2   0      664.92      690.93     15.41 o
  10   2   0      488.45      495.22     17.81 o
  11   2   0       14.12       18.94      7.42 o
  12   2   0      173.23      177.41     13.63 o
  13   2   0        0.02       -7.11      7.11 o
  14   2   0        0.64       -4.00     16.26 o
   1   3   0     6307.24     6465.07     86.32 o
   2   3   0      574.25      640.06      7.54 o
   3   3   0     1284.04     1265.11     13.00 o
   4   3   0     1544.94     1600.05     17.93 o
   5   3   0     3142.41     3198.35     33.84 o
   6   3   0     1343.48     1361.19     17.03 o
   7   3   0       42.04       31.26      3.38 o
   8   3   0      193.71      184.56      7.05 o
   9   3   0       24.03       18.51      4.75 o
  10   3   0        3.61       -4.05      4.49 o
  11   3   0       12.53       12.67      6.23 o
  12   3   0       87.49      106.62     11.43 o
  13   3   0       26.42       42.09     10.36 o
   0   4   0     6976.94     6985.28    163.86 o
   1   4   0      233.53      223.85     10.03 o
   2   4   0      621.44      597.50      6.75 o
   3   4   0      827.95      870.07     10.42 o
   4   4   0      550.60      592.41      7.20 o
   5   4   0      442.40      486.90      7.39 o
   6   4   0       11.18        6.56      2.64 o
   7   4   0       30.81       39.86      3.51 o
   8   4   0      308.69      323.00      8.86 o
   9   4   0       11.76        5.29      4.33 o
  10   4   0       55.51       55.90      6.16 o
  11   4   0      184.40      206.18     11.20 o
  12   4   0       60.17       63.35     15.42 o
  13   4   0        0.52       14.19     13.83 o
   1   5   0      148.20      123.92      4.42 o
   2   5   0     1049.72      929.41     11.87 o
   3   5   0     1264.05     1223.13     20.41 o
   4   5   0     4063.02     4001.33     38.25 o
   5   5   0     1130.13     1087.98     12.82 o
   6   5   0      798.35      835.49     11.25 o
   7   5   0      413.01      439.14     11.00 o
   8   5   0        7.01       -1.60      3.39 o
   9   5   0       10.91       10.60      4.44 o
  10   5   0        5.96        9.38      4.73 o
  11   5   0       36.21       38.94      6.92 o
  12   5   0       29.38       32.15      9.66 o
  13   5   0       78.09       76.55     12.09 o
   0   6   0       12.60        9.19      5.56 o
   1   6   0       35.11       33.08      2.90 o
   2   6   0      667.97      637.79     11.48 o
   3   6   0     1524.07     1491.57     18.24 o
   4   6   0       27.65       25.51      2.72 o
   5   6   0       16.34        6.39      2.56 o
   6   6   0      218.84      200.71      8.45 o
   7   6   0      300.31      303.56      7.84 o
   8   6   0        0.19        0.54      3.93 o
   9   6   0      102.76      132.42      7.66 o
  10   6   0      108.43      109.49      7.77 o
  11   6   0       42.95       43.69      6.54 o
  12   6   0       37.11       28.20     10.87 o
   1   7   0      112.31      126.06      8.81 o
   2   7   0      559.04      548.55     12.38 o
   3   7   0     1478.41     1382.11     19.83 o
   4   7   0      298.00      271.50      5.87 o
   5   7   0      682.35      658.15     10.43 o
   6   7   0      846.90      826.58     12.85 o
   7   7   0        0.47       -3.13      3.13 o
   8   7   0      268.79      255.62     11.89 o
   9   7   0        0.37       -4.26      4.26 o
  10   7   0       10.66       15.15      5.53 o
  11   7   0        5.52        8.65      5.55 o
   0   8   0     1207.46     1045.98     38.54 o
   1   8   0     1475.67     1326.50     32.39 o
   2   8   0      196.48      210.31      8.59 o
   3   8   0       16.56       15.55      5.50 o
   4   8   0       10.38       10.00      2.39 o
   5   8   0        0.29        0.79      2.48 o
   6   8   0       32.22       32.08      3.61 o
   7   8   0        5.78        2.30      3.68 o
   8   8   0      168.59      170.33      8.48 o
   9   8   0      127.67      146.26     10.03 o
  10   8   0       20.48       31.11      6.34 o
  11   8   0       14.17       24.45     13.17 o
   1   9   0      113.65      108.06     10.21 o
   2   9   0       48.30       35.64      5.24 o
   3   9   0       55.84       51.16      3.59 o
   4   9   0      161.73      133.87      4.20 o
   5   9   0       29.90       34.19      3.43 o
   6   9   0      128.17      130.13      6.04 o
   7   9   0       30.53       40.96      5.42 o
   8   9   0        4.53       -2.60      4.50 o
   9   9   0        2.41        0.50      4.86 o
   0  10   0       64.95       78.41     14.19 o
   1  10   0        1.27       11.26      8.88 o
   2  10   0       76.71       91.27     12.51 o
   3  10   0        4.21        8.82      2.74 o
   4  10   0        0.29       -2.26      2.63 o
   5  10   0      115.73      112.75      4.89 o
   6  10   0       42.77       36.40      4.61 o
   7  10   0        4.50       -2.60      4.52 o
   8  10   0       30.47       21.62      5.78 o
   1  11   0        1.16       -5.80     14.98 o
   2  11   0       98.70       51.97     14.14 o
   3  11   0        2.58        6.05      6.35 o
   4  11   0       46.84       48.70      4.61 o
   5  11   0       67.53       78.41      5.01 o
   6  11   0       78.60       74.64      6.16 o
   0  12   0      180.66      194.75     22.46 o
   1  12   0       87.68       97.77     13.12 o
   2  12   0      101.73      125.48     19.96 o
   3  12   0       79.27       79.35      6.06 o
   4  12   0        0.07       -4.49      4.49 o
 -14   1   1        6.05        1.46      8.65 o
 -13   1   1        2.60       18.62      8.65 o
 -12   1   1       45.66       55.51      9.66 o
 -11   1   1       85.14      108.33     10.80 o
 -10   1   1       92.22       88.68      8.04 o
  -9   1   1       60.00       49.46      4.97 o
  -8   1   1       14.33       15.57      3.00 o
  -7   1   1      528.91      562.28     12.15 o
  -6   1   1      305.28      325.50      6.27 o
  -5   1   1       34.98       36.06      2.54 o
  -4   1   1       48.19       44.02      2.04 o
  -3   1   1    21880.28    21977.89    174.31 o
  -2   1   1     8834.08     9168.40     66.45 o
  -1   1   1       19.09       -0.44      1.76 o
   0   1   1    10692.22     8868.87    147.21 o
   1   1   1     4205.66     4137.19     28.04 o
   2   1   1    17730.82    17544.81    132.72 o
   3   1   1      684.73      722.60      7.35 o
   4   1   1     1143.91     1309.10     13.21 o
   5   1   1     2174.33     2395.34     24.32 o
   6   1   1       16.35       23.32      2.19 o
   7   1   1        1.37        4.81      2.36 o
   8   1   1      297.63      292.72      7.18 o
   9   1   1     1194.88     1143.17     20.80 o
  10   1   1        0.32       -4.91      4.91 o
  11   1   1        2.99       -2.26      6.55 o
  12   1   1       12.05       14.92      7.82 o
  13   1   1       14.04        0.10     14.09 o
  14   1   1       16.40       22.66     19.83 o
 -14   2   1        3.17       -2.94     10.11 o
 -13   2   1        0.16        9.55      9.27 o
 -12   2   1        0.48        5.26      7.41 o
 -11   2   1        8.42        8.41      6.73 o
 -10   2   1       32.31       39.58      7.32 o
  -9   2   1      225.88      204.90      8.99 o
  -8   2   1      481.78      473.25      9.65 o
  -7   2   1      141.98      146.82      5.53 o
  -6   2   1       99.00       85.10      3.22 o
  -5   2   1     2080.39     2406.86     22.78 o
  -4   2   1     1332.25     1513.42     14.75 o
  -3   2   1      168.78      211.40      3.45 o
  -2   2   1    18309.71    18673.10    147.84 o
  -1   2   1      616.63      585.03      8.00 o
   0   2   1     3913.83     3861.97     52.68 o
   1   2   1      191.66      195.34      2.77 o
   2   2   1       52.11       53.67      1.65 o
   3   2   1      695.94      691.73      7.01 o
   4   2   1     4494.17     4704.33     41.28 o
   5   2   1     1187.04     1137.63     12.27 o
   6   2   1        3.26       -1.85      1.85 o
   7   2   1        5.56        5.96      2.25 o
   8   2   1      145.18      152.40      5.37 o
   9   2   1        0.00        4.69      4.58 o
  10   2   1        1.33        8.48      5.50 o
  11   2   1       27.61       12.82      7.38 o
  12   2   1        3.23       -2.30      7.21 o
  13   2   1        0.50        1.43      8.27 o
  14   2   1        1.93       -8.78     12.51 o
 -13   3   1       13.04        5.49      8.23 o
 -12   3   1        3.40       11.50      7.73 o
 -11   3   1      141.97      156.95     10.06 o
 -10   3   1       17.65       13.11      5.08 o
  -9   3   1        9.81       19.88      4.72 o
  -8   3   1        1.28       -3.42      3.42 o
  -7   3   1      149.64      161.99      5.61 o
  -6   3   1      124.79      115.37      4.37 o
  -5   3   1       51.74       58.38      3.15 o
  -4   3   1      728.86      742.01      9.76 o
  -3   3   1        2.44       -0.70      1.17 o
  -2   3   1      513.96      618.20      7.30 o
  -1   3   1     8411.59     8396.04     96.28 o
   0   3   1     2545.64     2738.41     47.56 o
   1   3   1      927.69      875.77     18.08 o
   2   3   1      360.49      358.89      5.46 o
   3   3   1      736.72      764.54      8.69 o
   4   3   1     3649.91     3976.23     37.68 o
   5   3   1       61.42       77.63      4.73 o
   6   3   1       36.37       32.06      2.98 o
   7   3   1      409.16      430.06      8.59 o
   8   3   1       81.38       82.75      5.11 o
   9   3   1        4.22        0.80      4.17 o
  10   3   1        0.95       -3.02      4.60 o
  11   3   1        2.70        8.11      5.79 o
  12   3   1       29.24       35.34      9.05 o
  13   3   1       22.72       26.40      9.67 o
 -13   4   1        3.57       -3.37     12.25 o
 -12   4   1        0.51       19.65     12.51 o
 -11   4   1       25.72       34.39      8.99 o
 -10   4   1       11.92       12.66      4.87 o
  -9   4   1       97.58       95.35      6.49 o
  -8   4   1        8.00       11.07      4.11 o
  -7   4   1      112.15      103.07      4.54 o
  -6   4   1        0.00       -2.04      2.04 o
  -5   4   1        1.26       -1.79      1.79 o
  -4   4   1      288.01      317.95      5.32 o
  -3   4   1        2.35       -0.18      1.13 o
  -2   4   1       37.63       34.10      2.81 o
  -1   4   1      816.00      839.29     18.84 o
   0   4   1      109.52      153.71      7.03 o
   1   4   1      959.88     1035.04     21.89 o
   2   4   1       12.04        3.91      1.68 o
   3   4   1      479.73      517.06      7.10 o
   4   4   1       60.84       67.63      2.99 o
   5   4   1      199.05      214.57      4.90 o
   6   4   1        4.24        1.17      2.20 o
   7   4   1        6.52        0.17      2.70 o
   8   4   1        2.76       -0.80      3.61 o
   9   4   1        3.77       -0.96      4.23 o
  10   4   1       17.87       15.18      5.02 o
  11   4   1        6.24       14.27      8.27 o
  12   4   1        4.86       -3.93     10.67 o
  13   4   1        1.09       33.44     14.45 o
 -13   5   1        2.75        5.13      8.56 o
 -12   5   1       54.17       40.99     14.29 o
 -11   5   1       10.12       20.31      7.51 o
 -10   5   1       73.16       68.24      6.59 o
  -9   5   1       70.75       94.06      6.64 o
  -8   5   1      246.58      239.98      7.97 o
  -7   5   1      102.60      102.06      4.37 o
  -6   5   1        0.91       -2.35      2.35 o
  -5   5   1       63.53       64.24      3.11 o
  -4   5   1      563.49      547.24      8.33 o
  -3   5   1      173.49      154.76      3.66 o
  -2   5   1      585.12      611.89     11.59 o
  -1   5   1      174.53      195.15      8.55 o
   0   5   1       43.02       50.06      5.19 o
   1   5   1      456.17      447.08     13.23 o
   2   5   1       44.16       59.73      2.39 o
   3   5   1      990.23     1007.82     13.21 o
   4   5   1      439.63      419.59      8.17 o
   5   5   1      115.54      112.68      5.90 o
   6   5   1      153.73      147.19      4.88 o
   7   5   1        0.31        1.36      2.53 o
   8   5   1       12.83        9.24      3.62 o
   9   5   1       67.93       61.65      7.84 o
  10   5   1        2.74       10.35      4.95 o
  11   5   1        1.70       -2.10      5.19 o
  12   5   1        1.16       13.51     13.71 o
  13   5   1        1.95        3.73     12.97 o
 -12   6   1        6.83       10.54     11.37 o
 -11   6   1        2.80        8.57      5.57 o
 -10   6   1        5.35        8.44      5.07 o
  -9   6   1       47.41       51.31      5.89 o
  -8   6   1       44.47       49.44      5.35 o
  -7   6   1      149.50      160.92      6.00 o
  -6   6   1      884.36      884.48     13.16 o
  -5   6   1      125.04      118.42      4.36 o
  -4   6   1      120.99      106.91      3.91 o
  -3   6   1      283.04      274.62      5.09 o
  -2   6   1      178.51      212.23      5.44 o
  -1   6   1       69.69       38.55      6.13 o
   0   6   1       47.12       63.49      6.17 o
   1   6   1      109.50      118.30      4.80 o
   2   6   1      178.75      195.67      5.16 o
   3   6   1       17.18       24.13      2.37 o
   4   6   1       24.47       22.51      2.45 o
   5   6   1      227.23      202.07      5.27 o
   6   6   1      361.69      388.45      8.27 o
   7   6   1      128.04      107.42      5.56 o
   8   6   1        4.01        5.98      4.09 o
   9   6   1       68.74       64.39      6.26 o
  10   6   1        0.00       -4.59      6.06 o
  11   6   1        6.23        6.55      6.01 o
  12   6   1        2.70       16.02      8.75 o
 -11   7   1       11.88       18.10      6.57 o
 -10   7   1       11.32        5.08      7.52 o
  -9   7   1       48.47       45.59      6.83 o
  -8   7   1        4.96       11.40      4.53 o
  -7   7   1        7.18        3.89      3.42 o
  -6   7   1      413.39      435.66      9.10 o
  -5   7   1        7.55        2.27      3.77 o
  -4   7   1      260.28      251.45      5.69 o
  -3   7   1       30.90       17.38      3.29 o
  -2   7   1       40.25       33.60      3.95 o
  -1   7   1      204.37      180.27     10.43 o
   0   7   1      132.75      127.22      8.86 o
   1   7   1       18.61       21.67      3.32 o
   2   7   1       72.46       78.64      5.61 o
   3   7   1       34.15       38.62      3.15 o
   4   7   1      173.56      176.99      5.03 o
   5   7   1      364.68      364.48      7.02 o
   6   7   1      188.27      193.58      6.33 o
   7   7   1       15.40       13.92      3.82 o
   8   7   1       37.58       31.53      6.59 o
   9   7   1       50.87       62.58      6.49 o
  10   7   1        4.31        0.49      5.13 o
  11   7   1       14.83       13.28      5.75 o
 -11   8   1        2.19       -1.94     10.44 o
 -10   8   1       12.45        3.77      5.25 o
  -9   8   1       32.69       30.17      5.85 o
  -8   8   1       51.81       40.44      6.97 o
  -7   8   1       90.32      101.73      5.77 o
  -6   8   1       86.14       93.41      4.67 o
  -5   8   1       73.58       63.54      3.66 o
  -4   8   1       19.53       26.26      3.06 o
  -3   8   1        3.45       -2.05      2.05 o
  -2   8   1       43.32       36.71      5.05 o
  -1   8   1       99.86      106.15      9.49 o
   0   8   1       28.48       33.71     12.12 o
   1   8   1       19.71       37.21      6.89 o
   2   8   1        1.76       -4.20      4.20 o
   3   8   1       86.63       97.69      4.53 o
   4   8   1      203.34      200.90      5.23 o
   5   8   1        8.24       10.98      2.74 o
   6   8   1       96.77       96.14      4.78 o
   7   8   1        6.27        3.53      3.73 o
   8   8   1       86.33       81.78      6.55 o
   9   8   1        2.37       -2.17      4.67 o
  10   8   1       24.78        5.23      7.21 o
 -10   9   1        4.90       -3.94     15.37 o
  -9   9   1        2.76       -2.55      4.82 o
  -8   9   1       22.16       21.82      5.33 o
  -7   9   1        0.35       -3.97      4.05 o
  -6   9   1        1.98       -4.16      4.16 o
  -5   9   1      185.82      196.40      5.98 o
  -4   9   1        5.08       -0.55      2.66 o
  -3   9   1       22.03       19.79      2.82 o
  -2   9   1        8.08        7.62      6.44 o
  -1   9   1       34.56       30.14      7.49 o
   0   9   1       78.53       89.92      9.65 o
   1   9   1      275.41      246.18     13.37 o
   2   9   1       17.70        9.44      3.85 o
   3   9   1      224.59      224.58      6.60 o
   4   9   1       45.64       41.81      3.18 o
   5   9   1       19.70       17.19      3.11 o
   6   9   1       92.01       90.27      8.54 o
   7   9   1        4.00        0.28      4.25 o
   8   9   1       34.37       40.78      5.86 o
   9   9   1        3.23       -1.32      5.04 o
  -8  10   1        7.66        3.25      6.64 o
  -7  10   1        4.27       -4.25      4.25 o
  -6  10   1        5.55       -3.81      3.81 o
  -5  10   1      220.98      230.87      8.48 o
  -4  10   1       15.63        8.60      2.85 o
  -3  10   1       39.79       40.45      3.41 o
  -2  10   1       93.70       92.70     17.23 o
  -1  10   1        8.56        8.37     14.88 o
   0  10   1       19.28       27.81      8.11 o
   1  10   1        2.30        7.07      6.85 o
   2  10   1       70.04       60.26      9.72 o
   3  10   1        0.68        0.35      3.43 o
   4  10   1        1.35       -1.71      2.13 o
   5  10   1       69.21       77.47      4.38 o
   6  10   1        8.13        1.19      4.30 o
   7  10   1       10.03        9.25      4.74 o
   8  10   1        2.62        1.95      5.14 o
  -6  11   1        0.05       -3.97      3.97 o
  -5  11   1       52.87       39.94      4.95 o
  -4  11   1        0.14       -2.70      2.70 o
  -3  11   1       26.40       27.03      7.99 o
  -2  11   1       89.87       91.99     15.67 o
  -1  11   1       20.93       26.72      9.10 o
   0  11   1       46.24       57.11     10.09 o
   1  11   1       32.24       34.21      9.46 o
   2  11   1       35.95       38.08     13.22 o
   3  11   1       33.56       40.49      4.77 o
   4  11   1       30.31       28.64      5.25 o
   5  11   1       19.32       11.85      3.74 o
   6  11   1        9.48        0.36      4.30 o
  -4  12   1        0.93        2.38      3.76 o
  -3  12   1       70.63       76.31      5.82 o
  -2  12   1       15.90       26.09     14.19 o
  -1  12   1       18.86       25.70     10.25 o
   0  12   1       53.24       67.14     11.84 o
   1  12   1       81.89       74.89     12.30 o
   2  12   1       10.50        9.76      5.09 o
   3  12   1       60.90       54.18      5.79 o
 -14   0   2        7.74       -2.30     11.95 o
 -13   0   2        1.44       -8.47     10.36 o
 -12   0   2      270.71      275.10     22.67 o
 -11   0   2      107.45      100.67     15.16 o
 -10   0   2      483.80      492.56     26.39 o
  -9   0   2      741.31      733.65     17.97 o
  -8   0   2      383.24      386.40     12.33 o
  -7   0   2      125.92      108.79      6.33 o
  -6   0   2      216.34      257.06      7.44 o
  -5   0   2       36.28       40.61      2.99 o
  -4   0   2      149.82      162.23      4.56 o
  -3   0   2     4711.06     4937.97     54.20 o
  -2   0   2     1442.65     1573.58     18.16 o
  -1   0   2    10779.69     8314.69    349.60 o
   1   0   2      874.76      789.15      9.31 o
   2   0   2    13635.39    14166.73    151.31 o
   3   0   2      307.70      292.04      6.94 o
   4   0   2        6.11       10.45      1.76 o
   5   0   2     3449.19     3830.55     49.23 o
   6   0   2     1018.15     1019.79     16.83 o
   7   0   2      766.94      705.43     15.94 o
   8   0   2      200.39      168.35     13.37 o
   9   0   2      105.88      133.69     10.17 o
  10   0   2      680.90      668.73     31.19 o
  11   0   2       65.17       70.24     14.04 o
  12   0   2        2.58        3.88     10.41 o
  13   0   2        1.72       -7.30     10.57 o
  14   0   2       57.66       79.28     17.15 o
 -14   1   2       21.78       22.56      9.56 o
 -13   1   2       30.58       47.52     10.11 o
 -12   1   2       58.44       74.75     10.26 o
 -11   1   2        1.47       -1.11      6.73 o
 -10   1   2        1.55       -4.84      4.84 o
  -9   1   2      354.75      332.48     15.15 o
  -8   1   2     1741.48     1736.66     31.14 o
  -7   1   2     1283.79     1343.81     18.54 o
  -6   1   2     1303.00     1322.79     15.29 o
  -5   1   2     7186.34     7289.80     67.44 o
  -4   1   2        0.99        0.87      1.06 o
  -3   1   2     1796.92     1734.14     15.31 o
  -2   1   2     6511.63     6787.74     47.37 o
  -1   1   2     4884.00     5000.56     35.06 o
   0   1   2     7737.09     7209.78    141.66 o
   1   1   2     5394.18     5360.62     35.65 o
   2   1   2    14122.90    13593.60    122.72 o
   3   1   2     1337.39     1273.06     11.72 o
   4   1   2      118.28      140.17      4.28 o
   5   1   2      685.78      753.00      9.80 o
   6   1   2      120.78       94.59      3.34 o
   7   1   2       20.05       18.69      2.68 o
   8   1   2       29.32       39.77      3.56 o
   9   1   2       12.38       15.52      5.04 o
  10   1   2      223.49      209.75     13.38 o
  11   1   2        0.45       -7.50      8.37 o
  12   1   2       28.00       24.12      8.50 o
  13   1   2        2.40       -0.49     13.45 o
  14   1   2        0.38        1.98     14.98 o
 -14   2   2        1.39       -3.33      8.46 o
 -13   2   2       29.87       22.69      9.15 o
 -12   2   2       35.54       31.06      8.90 o
 -11   2   2        8.25        5.33      6.74 o
 -10   2   2      222.90      235.71     10.10 o
  -9   2   2       68.63       54.69      6.50 o
  -8   2   2        9.32       -0.58      2.61 o
  -7   2   2      120.37      123.00      4.07 o
  -6   2   2     1225.26     1296.05     14.09 o
  -5   2   2     2235.37     2182.22     20.90 o
  -4   2   2       24.28       18.70      1.69 o
  -3   2   2     2544.93     2564.39     22.90 o
  -2   2   2    48999.80    48925.16    388.33 o
  -1   2   2     1906.66     1826.48     22.13 o
   0   2   2    15554.11    16525.38    215.55 o
   1   2   2      397.74      451.02      4.99 o
   2   2   2     3261.78     3322.91     26.94 o
   3   2   2      439.05      469.05      5.67 o
   4   2   2     1401.94     1387.30     13.10 o
   5   2   2      362.53      356.82      5.74 o
   6   2   2     2409.39     2510.35     24.39 o
   7   2   2      551.69      527.50      8.25 o
   8   2   2     1468.82     1498.80     19.94 o
   9   2   2      467.76      444.79     14.09 o
  10   2   2       95.08       98.35      8.41 o
  11   2   2       21.72       28.39      8.10 o
  12   2   2       36.82       34.75      9.01 o
  13   2   2        0.75       -3.32      8.88 o
 -14   3   2       20.12       15.21     14.65 o
 -13   3   2        2.57       11.75      9.88 o
 -12   3   2        0.67        8.21      7.59 o
 -11   3   2       29.04       27.89      6.65 o
 -10   3   2       81.95       57.34      6.21 o
  -9   3   2      481.33      467.58     12.42 o
  -8   3   2      149.34      140.98      5.50 o
  -7   3   2       63.65       69.81      3.90 o
  -6   3   2     2691.76     2721.71     30.00 o
  -5   3   2        0.09       -1.89      1.89 o
  -4   3   2      836.99      830.43     10.54 o
  -3   3   2      413.21      418.05      5.21 o
  -2   3   2     1711.21     1781.93     15.98 o
  -1   3   2      976.58      896.77     13.55 o
   0   3   2     2630.68     2595.16     36.18 o
   1   3   2      158.35      183.32      3.33 o
   2   3   2     1108.55     1140.50     10.70 o
   3   3   2     5095.03     5070.47     46.48 o
   4   3   2      430.34      431.55      6.96 o
   5   3   2     1730.45     1663.62     19.37 o
   6   3   2      208.01      171.57      5.28 o
   7   3   2      208.51      209.53      6.30 o
   8   3   2        0.25       -1.94      3.63 o
   9   3   2        9.09       11.83      4.61 o
  10   3   2      141.47      141.39      8.17 o
  11   3   2      205.78      216.65     14.02 o
  12   3   2       70.95       68.42     10.44 o
  13   3   2       74.30       91.50     18.28 o
 -13   4   2       24.46       33.79     14.80 o
 -12   4   2      286.54      258.20     23.28 o
 -11   4   2       82.50      104.36      8.89 o
 -10   4   2      106.49      106.41      7.24 o
  -9   4   2      365.12      405.41     11.52 o
  -8   4   2       26.68       21.05      3.94 o
  -7   4   2       49.76       49.82      3.64 o
  -6   4   2        0.63       -1.01      2.11 o
  -5   4   2     1449.66     1390.04     15.44 o
  -4   4   2     3470.25     3524.77     33.47 o
  -3   4   2      311.62      249.84      5.42 o
  -2   4   2       61.02       38.38      2.68 o
  -1   4   2     1671.77     1678.76     25.07 o
   0   4   2     3264.17     3117.64     47.99 o
   1   4   2     2053.35     2088.08     39.45 o
   2   4   2     1299.12     1343.96     18.18 o
   3   4   2      174.21      197.43      4.13 o
   4   4   2       26.52       15.74      1.87 o
   5   4   2       41.72       43.77      2.56 o
   6   4   2      511.94      519.45      8.37 o
   7   4   2      281.66      278.30      7.11 o
   8   4   2       30.86       24.60      4.48 o
   9   4   2      173.87      171.80      8.13 o
  10   4   2       96.06      103.34      7.29 o
  11   4   2       21.04       30.46      6.75 o
  12   4   2        0.82       -2.91     11.28 o
  13   4   2       27.76       24.50     14.75 o
 -13   5   2        2.64        2.14     13.02 o
 -12   5   2        0.28        1.89     11.89 o
 -11   5   2       49.81       43.39      8.57 o
 -10   5   2        8.44       19.81      5.13 o
  -9   5   2      188.32      207.33      9.10 o
  -8   5   2      749.28      747.79     13.68 o
  -7   5   2       95.15       83.89      4.13 o
  -6   5   2      627.57      595.70      9.42 o
  -5   5   2      926.55      872.64     10.91 o
  -4   5   2        4.75       -2.32      3.28 o
  -3   5   2     1118.21     1000.32     10.10 o
  -2   5   2       36.01       42.65      2.71 o
  -1   5   2       24.44       30.10      2.69 o
   0   5   2        0.42       -1.58      1.58 o
   1   5   2       30.12       54.17      3.51 o
   2   5   2      216.52      164.15      3.47 o
   3   5   2     2903.67     2825.40     29.50 o
   4   5   2     1915.70     1822.50     20.64 o
   5   5   2     1401.59     1394.76     14.66 o
   6   5   2      551.35      561.08      8.83 o
   7   5   2       38.82       35.65      3.23 o
   8   5   2       13.59       11.88      3.75 o
   9   5   2        1.20       -1.97      3.95 o
  10   5   2       26.25       36.40      9.36 o
  11   5   2        2.48        5.41      5.75 o
  12   5   2      185.75      185.20     21.08 o
 -12   6   2       32.14       45.21     11.48 o
 -11   6   2       80.32      104.73      8.10 o
 -10   6   2       97.16      118.88      7.96 o
  -9   6   2       57.33       72.14      6.38 o
  -8   6   2      197.91      188.49      8.35 o
  -7   6   2      242.81      242.42      7.22 o
  -6   6   2       60.13       65.62      4.06 o
  -5   6   2      244.60      230.40      5.86 o
  -4   6   2      290.00      283.04      5.71 o
  -3   6   2     2617.94     2604.64     27.12 o
  -2   6   2     1002.80     1005.42     14.83 o
  -1   6   2      814.95      739.91     30.12 o
   0   6   2      431.56      416.35      9.18 o
   1   6   2       13.56       15.73      2.92 o
   2   6   2       33.17       32.61      2.13 o
   3   6   2      146.51      143.27      4.67 o
   4   6   2      592.85      581.15      8.87 o
   5   6   2      417.74      425.95      7.37 o
   6   6   2      607.08      576.72     10.19 o
   7   6   2       98.70      105.05      5.51 o
   8   6   2        8.43        7.82      4.18 o
   9   6   2       82.88      113.76      7.36 o
  10   6   2        6.12        2.31      4.84 o
  11   6   2        3.45        6.17      6.06 o
  12   6   2       29.59       23.88     15.82 o
 -12   7   2       58.18       61.36     16.74 o
 -11   7   2       24.96       21.74      6.13 o
 -10   7   2        0.26       -1.69      4.66 o
  -9   7   2       90.43      110.43      7.48 o
  -8   7   2       97.60      106.23      6.88 o
  -7   7   2        1.59       -3.18      3.18 o
  -6   7   2     1080.21     1060.50     15.15 o
  -5   7   2      549.37      518.29      9.06 o
  -4   7   2     1523.37     1483.60     17.57 o
  -3   7   2      670.94      656.65      9.79 o
  -2   7   2       28.22       27.21      2.73 o
  -1   7   2      136.33      136.55      9.24 o
   0   7   2       29.56       27.32      9.70 o
   1   7   2      547.76      527.52     18.21 o
   2   7   2     1151.67     1089.30     16.72 o
   3   7   2      169.01      176.80      5.71 o
   4   7   2      575.35      586.62      9.12 o
   5   7   2       95.10      100.26      4.25 o
   6   7   2        0.06       -1.37      2.74 o
   7   7   2       35.03       38.99      4.33 o
   8   7   2        0.02       -4.02      4.02 o
   9   7   2       68.88       55.92      6.24 o
  10   7   2       85.82       89.63      7.63 o
  11   7   2       30.81       28.73      7.16 o
 -11   8   2       88.68      119.12      9.01 o
 -10   8   2       50.41       52.07      6.79 o
  -9   8   2       49.51       53.40      6.40 o
  -8   8   2       26.39       24.37      5.35 o
  -7   8   2      137.73      125.29      6.21 o
  -6   8   2       55.94       62.06      4.18 o
  -5   8   2      127.99      134.66      5.02 o
  -4   8   2      125.24      115.61      4.08 o
  -3   8   2       99.82       99.60      4.56 o
  -2   8   2      577.56      549.03     12.70 o
  -1   8   2      363.62      328.21     18.81 o
   0   8   2      388.35      353.00     14.78 o
   1   8   2      308.86      300.78      8.84 o
   2   8   2       71.55       62.98      3.73 o
   3   8   2       24.24       24.34      3.17 o
   4   8   2        9.86        8.59      2.41 o
   5   8   2        0.50       -1.23      2.26 o
   6   8   2        2.59       -2.70      2.93 o
   7   8   2       97.82      104.21      5.90 o
   8   8   2       78.51       64.89      6.18 o
   9   8   2       67.68       71.21      6.93 o
  10   8   2        2.34        3.23      5.28 o
 -10   9   2        1.34       -5.81      5.81 o
  -9   9   2        9.39       15.31     12.41 o
  -8   9   2       89.05       87.03     10.53 o
  -7   9   2      145.39      164.16      8.16 o
  -6   9   2       82.25       88.55      4.83 o
  -5   9   2       17.72       23.07      4.81 o
  -4   9   2       68.57       65.06      3.39 o
  -3   9   2       19.69       13.12      2.16 o
  -2   9   2        7.74        5.58      6.21 o
  -1   9   2        1.03       -4.97      4.97 o
   0   9   2      624.92      645.99     21.95 o
   1   9   2      529.48      469.94     18.66 o
   2   9   2      103.48      102.64      6.60 o
   3   9   2      258.80      245.07      7.16 o
   4   9   2      352.58      362.43      7.11 o
   5   9   2       57.26       67.38      3.71 o
   6   9   2      335.39      308.97      8.77 o
   7   9   2        4.56        8.19      4.44 o
   8   9   2        2.83       -2.41      4.66 o
   9   9   2        0.99       -4.68      4.68 o
  -8  10   2        1.22       -6.54      6.54 o
  -7  10   2        9.32        8.39      4.63 o
  -6  10   2        0.48       -3.31      3.31 o
  -5  10   2       27.16       19.61      4.84 o
  -4  10   2        1.19       -0.12      2.30 o
  -3  10   2      147.09      142.95      5.33 o
  -2  10   2      151.62      133.43     11.97 o
  -1  10   2      111.08       98.07     10.59 o
   0  10   2       99.45      110.15     11.21 o
   1  10   2        3.73        8.84     15.34 o
   2  10   2        5.32        5.11      3.83 o
   3  10   2       56.76       53.52      4.11 o
   4  10   2        0.02        0.29      2.44 o
   5  10   2       45.09       46.36      3.92 o
   6  10   2      275.38      269.91     10.41 o
   7  10   2       27.88       41.66      5.76 o
   8  10   2      174.71      191.40      9.52 o
  -6  11   2       28.38       22.32      7.02 o
  -5  11   2       24.39       20.13      5.72 o
  -4  11   2       16.43       16.97      3.86 o
  -3  11   2        6.60        7.22      5.05 o
  -2  11   2       16.57       31.80     12.66 o
  -1  11   2       13.23       10.88      8.12 o
   0  11   2        3.76       -9.43     12.25 o
   1  11   2       51.44       52.59     10.24 o
   2  11   2       83.91       83.05      7.18 o
   3  11   2        1.08       -0.96      3.64 o
   4  11   2       54.12       56.50      4.95 o
   5  11   2       13.45       19.15      4.89 o
   6  11   2       16.42       13.67      5.81 o
  -4  12   2       16.59       12.76      4.63 o
  -3  12   2       44.77       46.60      9.00 o
  -2  12   2       21.45       38.59     14.70 o
  -1  12   2       16.05        4.74     11.59 o
   0  12   2      107.06      141.62     28.94 o
   1  12   2       19.32       -2.78      8.76 o
   2  12   2       79.10       73.87      7.85 o
   3  12   2       39.84       48.17      5.74 o
 -14   1   3        0.05       -6.27      7.81 o
 -13   1   3        0.78       -1.58      7.76 o
 -12   1   3       38.13       49.28      9.37 o
 -11   1   3        0.09       -6.34      6.35 o
 -10   1   3       76.80       57.97      7.17 o
  -9   1   3      175.40      159.22     11.44 o
  -8   1   3      206.97      209.36      6.67 o
  -7   1   3      116.63       99.19      4.17 o
  -6   1   3       46.22       59.45      3.07 o
  -5   1   3      488.58      542.58      7.86 o
  -4   1   3      721.43      722.02      8.86 o
  -3   1   3     1693.20     1688.06     14.19 o
  -2   1   3     3147.58     3120.91     22.31 o
  -1   1   3      256.49      209.34      2.02 o
   0   1   3     3489.49     3762.23     25.49 o
   1   1   3     6554.68     6241.70     41.54 o
   2   1   3      649.49      678.59      6.03 o
   3   1   3      502.84      520.44      6.68 o
   4   1   3     1180.09     1147.23     12.03 o
   5   1   3       56.70       58.54      2.46 o
   6   1   3      201.12      256.63      5.05 o
   7   1   3      615.81      631.92      9.85 o
   8   1   3      881.10      921.89     15.05 o
   9   1   3       60.51       41.50      5.68 o
  10   1   3       31.06       18.60      7.92 o
  11   1   3       19.01        8.23      7.46 o
  12   1   3        2.63        0.21      7.56 o
  13   1   3        2.30       -7.58      7.58 o
 -14   2   3        0.14        3.55     12.94 o
 -13   2   3        0.42       -2.09      7.70 o
 -12   2   3        2.67       12.32      8.98 o
 -11   2   3       22.30       30.67      8.00 o
 -10   2   3      192.71      181.93      8.90 o
  -9   2   3       55.48       44.78      5.61 o
  -8   2   3       11.85        3.65      2.66 o
  -7   2   3       68.86       60.89      3.16 o
  -6   2   3       17.75       21.17      2.29 o
  -5   2   3      613.19      673.14      8.40 o
  -4   2   3     1964.02     1967.31     18.53 o
  -3   2   3      169.62      160.84      2.96 o
  -2   2   3     1338.24     1280.21     10.63 o
  -1   2   3        4.41       12.40      1.01 o
   0   2   3    23289.24    23599.70    194.76 o
   1   2   3     2045.56     1961.09     15.38 o
   2   2   3     1352.68     1306.49     11.46 o
   3   2   3      872.00      847.57      8.92 o
   4   2   3        2.90        2.74      1.41 o
   5   2   3        0.02       -1.53      1.53 o
   6   2   3       24.28       27.90      2.49 o
   7   2   3       22.26       32.47      2.82 o
   8   2   3      484.76      515.51     11.25 o
   9   2   3       92.84       95.42      6.90 o
  10   2   3       61.62       55.18      7.32 o
  11   2   3       19.27       24.21      7.74 o
  12   2   3       49.51       42.90      9.60 o
  13   2   3        0.05      -10.21     10.21 o
 -14   3   3        2.45       -0.87     13.07 o
 -13   3   3        0.37       11.32      8.54 o
 -12   3   3       22.12       26.92     11.69 o
 -11   3   3        0.82        0.09      5.62 o
 -10   3   3       10.73       10.44      4.88 o
  -9   3   3        0.63        5.63      4.28 o
  -8   3   3       16.90       18.08      3.63 o
  -7   3   3      190.81      182.14      5.97 o
  -6   3   3      101.13       88.90      5.79 o
  -5   3   3     1763.33     1725.19     19.77 o
  -4   3   3       43.74       55.39      2.66 o
  -3   3   3     3545.79     3880.26     33.75 o
  -2   3   3     2593.70     2508.65     22.04 o
  -1   3   3     1558.11     1595.62     24.80 o
   0   3   3     4487.72     4661.81     76.21 o
   1   3   3      185.45      221.56      4.38 o
   2   3   3      343.20      312.85      5.35 o
   3   3   3      383.09      435.65      6.07 o
   4   3   3     2046.05     2325.89     23.15 o
   5   3   3       65.55       90.85      3.41 o
   6   3   3       42.58       54.37      3.41 o
   7   3   3        3.06       -1.14      2.57 o
   8   3   3       10.20        0.02      3.96 o
   9   3   3      125.31      103.27      6.92 o
  10   3   3       34.01       49.37      7.11 o
  11   3   3        7.11       16.91      7.58 o
  12   3   3       24.49       -0.14      7.65 o
  13   3   3       14.24       18.16      9.42 o
 -13   4   3       28.90       12.86     13.53 o
 -12   4   3        3.87       40.07     13.83 o
 -11   4   3       12.04        4.29      5.77 o
 -10   4   3        0.24       -4.19      4.19 o
  -9   4   3       44.07       59.01      5.64 o
  -8   4   3     1175.72     1206.65     18.52 o
  -7   4   3       94.00      107.52      4.59 o
  -6   4   3       16.35       16.64      2.52 o
  -5   4   3      155.65      176.68      5.25 o
  -4   4   3      385.63      371.51      5.51 o
  -3   4   3     1095.09     1137.21     17.49 o
  -2   4   3      136.81      135.18      4.71 o
  -1   4   3      265.61      337.65      7.26 o
   0   4   3     2872.70     3075.60     50.52 o
   1   4   3      340.77      316.59      4.50 o
   2   4   3      121.85      136.82      3.27 o
   3   4   3      813.28      771.58      9.80 o
   4   4   3      394.18      403.39      6.20 o
   5   4   3      183.59      180.93      4.47 o
   6   4   3      287.72      303.91      6.46 o
   7   4   3      183.78      162.97      6.92 o
   8   4   3      102.60      114.02      6.75 o
   9   4   3      133.59      140.34      8.34 o
  10   4   3        1.09       -4.54      4.54 o
  11   4   3        3.21       15.95      7.43 o
  12   4   3        6.04        6.69     11.89 o
  13   4   3       18.53       35.94     15.47 o
 -13   5   3        0.56      -12.00     12.00 o
 -12   5   3       55.57       54.16     15.37 o
 -11   5   3        9.85       10.43      6.25 o
 -10   5   3        4.42        5.82      5.53 o
  -9   5   3        7.18       11.75      4.00 o
  -8   5   3      298.22      306.44      8.96 o
  -7   5   3        8.18        2.43      2.65 o
  -6   5   3       13.64        7.66      2.52 o
  -5   5   3       45.00       44.65      2.81 o
  -4   5   3       71.53       59.33      2.70 o
  -3   5   3     1182.61     1186.32     12.57 o
  -2   5   3      674.70      722.42     12.75 o
  -1   5   3      302.98      335.97      8.20 o
   0   5   3       69.18       78.39      5.36 o
   1   5   3       29.93       41.24      3.25 o
   2   5   3       85.46      102.13      2.72 o
   3   5   3     1385.35     1451.79     16.46 o
   4   5   3      537.66      556.50      8.52 o
   5   5   3      310.88      295.45      5.86 o
   6   5   3        8.63        8.88      2.49 o
   7   5   3       78.02       74.14      4.31 o
   8   5   3       44.24       49.97      4.69 o
   9   5   3        1.12       -4.53      4.53 o
  10   5   3       95.22       66.21      6.64 o
  11   5   3        0.20       -5.12      5.37 o
  12   5   3        2.77       18.85      8.57 o
 -12   6   3        3.03       16.97      6.64 o
 -11   6   3       15.07        6.11      5.63 o
 -10   6   3        1.08       -0.94      4.64 o
  -9   6   3        1.85       -3.09      4.12 o
  -8   6   3       20.09       18.88      4.56 o
  -7   6   3       49.10       51.91      4.18 o
  -6   6   3       42.76       26.61      3.44 o
  -5   6   3       10.89       10.63      2.58 o
  -4   6   3       14.68       11.52      2.11 o
  -3   6   3      831.07      859.38     10.66 o
  -2   6   3      725.91      728.76     11.77 o
  -1   6   3      218.33      223.62     11.22 o
   0   6   3        1.20        2.65      2.43 o
   1   6   3        1.05        0.57      2.59 o
   2   6   3        1.78        3.21      1.47 o
   3   6   3       23.79       26.41      2.13 o
   4   6   3      136.75      139.58      5.32 o
   5   6   3      238.43      208.36      5.92 o
   6   6   3      119.55      102.22      4.67 o
   7   6   3       14.31        5.73      3.37 o
   8   6   3       24.85       20.02      4.63 o
   9   6   3       30.21       25.52      5.24 o
  10   6   3       12.52        6.13      5.05 o
  11   6   3        7.41        2.32      6.04 o
  12   6   3        0.01        0.45      9.29 o
 -12   7   3        1.32       -4.34     12.10 o
 -11   7   3       37.57       40.92      6.81 o
 -10   7   3        0.02        1.47      5.14 o
  -9   7   3       15.81       21.64      5.31 o
  -8   7   3      114.35      124.40      7.32 o
  -7   7   3       91.67       87.73      4.78 o
  -6   7   3       88.60       72.54      7.88 o
  -5   7   3      620.49      628.95     10.17 o
  -4   7   3      364.33      343.16      6.15 o
  -3   7   3        0.07       -3.03      3.03 o
  -2   7   3      115.31      120.03      4.80 o
  -1   7   3       51.80       48.08      3.83 o
   0   7   3        6.52       13.32      2.86 o
   1   7   3      148.00      160.67      6.64 o
   2   7   3       30.41       39.65      3.05 o
   3   7   3        4.61        3.77      3.71 o
   4   7   3      367.72      346.99      6.84 o
   5   7   3      106.12      116.88      4.51 o
   6   7   3       61.91       69.67      4.25 o
   7   7   3       16.11       13.28      3.79 o
   8   7   3       17.10        5.94      4.47 o
   9   7   3        6.83       -1.24      4.53 o
  10   7   3        1.03       -4.71      4.71 o
  11   7   3        0.17       -5.57      5.57 o
 -11   8   3        1.98       16.42      6.04 o
 -10   8   3        2.44        6.07      5.37 o
  -9   8   3        0.01       -4.51      4.51 o
  -8   8   3        5.85       -4.14      4.14 o
  -7   8   3       35.72       26.49      4.34 o
  -6   8   3        6.79        7.85      3.06 o
  -5   8   3        7.93        7.02      3.65 o
  -4   8   3        7.04        6.46      2.27 o
  -3   8   3       29.80       42.02      2.61 o
  -2   8   3        6.05        8.16      6.11 o
  -1   8   3        6.82        9.88      5.86 o
   0   8   3       11.21        1.49      5.40 o
   1   8   3       13.13       15.84      6.74 o
   2   8   3       97.62      103.49      4.25 o
   3   8   3      261.77      264.79      7.31 o
   4   8   3        0.43       -2.21      2.21 o
   5   8   3       13.31       11.94      2.86 o
   6   8   3       80.24       76.32      5.05 o
   7   8   3        6.39        6.83      4.42 o
   8   8   3       12.97        9.23      4.70 o
   9   8   3        0.00       -4.36      4.36 o
  10   8   3       14.04       15.03      5.92 o
 -10   9   3        2.50       -5.78      5.78 o
  -9   9   3        0.05       -1.68      9.73 o
  -8   9   3        1.25       -4.39      5.75 o
  -7   9   3       41.03       51.42      6.36 o
  -6   9   3       38.38       38.38      3.89 o
  -5   9   3       16.20       10.86      3.03 o
  -4   9   3       12.56        7.92      2.43 o
  -3   9   3        5.98        4.99      2.02 o
  -2   9   3       28.19       22.65     10.82 o
  -1   9   3       28.48       30.19      7.62 o
   0   9   3        2.37       -0.95      6.53 o
   1   9   3       40.21       35.53      4.48 o
   2   9   3       14.13       19.66      2.69 o
   3   9   3      134.04      146.67      6.02 o
   4   9   3        1.66       -0.61      2.44 o
   5   9   3      187.22      194.29      6.07 o
   6   9   3      233.89      243.23      8.04 o
   7   9   3        9.65       10.00      4.54 o
   8   9   3       76.60       85.83      7.13 o
   9   9   3        0.37       -4.64      4.64 o
  -8  10   3        9.85       -4.54      4.54 o
  -7  10   3        0.03       -4.53      4.53 o
  -6  10   3        5.04        2.10      3.63 o
  -5  10   3       57.41       52.33      3.92 o
  -4  10   3        5.36        6.66      2.46 o
  -3  10   3       19.13       14.54      2.80 o
  -2  10   3       10.02       34.00     11.74 o
  -1  10   3       20.77       22.75      8.07 o
   0  10   3        7.37        7.94      6.84 o
   1  10   3       29.91       25.87      8.37 o
   2  10   3       13.43       11.53      2.77 o
   3  10   3        0.11       -1.41      2.91 o
   4  10   3       10.50        8.53      2.63 o
   5  10   3        0.93        1.91      3.79 o
   6  10   3       63.99       63.98      5.26 o
   7  10   3        4.87        0.42      4.53 o
   8  10   3       11.19       20.64      5.83 o
  -7  11   3        0.04        4.19      7.50 o
  -6  11   3        0.34       -4.26      4.26 o
  -5  11   3        0.72       -1.05      3.89 o
  -4  11   3       52.92       45.91      3.79 o
  -3  11   3       44.23       41.98      4.30 o
  -2  11   3        5.78        5.46     10.36 o
  -1  11   3       11.17       -6.47      7.22 o
   0  11   3        2.89       15.66     11.82 o
   1  11   3       49.72       46.04      9.84 o
   2  11   3       23.58       27.51      4.43 o
   3  11   3       89.66       96.44      6.80 o
   4  11   3       67.24       57.54      4.27 o
   5  11   3       37.89       33.56      5.31 o
   6  11   3        0.07       -4.19      4.19 o
  -4  12   3        2.46        2.22      3.57 o
  -3  12   3        7.73        5.24      3.14 o
  -2  12   3        4.69        6.22      6.36 o
  -1  12   3       49.69       47.18     11.59 o
   0  12   3      194.44      214.22     16.41 o
   1  12   3       19.99       33.72     10.93 o
   2  12   3       13.71       17.76      4.62 o
   3  12   3        9.32        6.20      4.84 o
 -14   0   4       10.86       18.12     13.32 o
 -13   0   4       41.99       51.00     14.24 o
 -12   0   4      144.74      164.53     18.53 o
 -11   0   4      133.26      130.33     16.49 o
 -10   0   4      308.24      297.05     21.18 o
  -9   0   4       59.59       50.39      6.26 o
  -8   0   4       14.21       -2.03      4.13 o
  -7   0   4        0.46       -3.20      3.20 o
  -6   0   4      853.22      874.33     14.94 o
  -5   0   4     2109.77     2060.63     25.30 o
  -4   0   4     1900.07     2097.67     22.87 o
  -3   0   4     3124.86     3046.29     31.42 o
  -2   0   4    15043.05    14978.94    135.26 o
  -1   0   4      428.57      433.45      6.44 o
   0   0   4     1409.30     1357.48     17.50 o
   1   0   4    44054.77    42106.80    871.82 o
   2   0   4      155.40      121.63      3.23 o
   3   0   4     2664.16     2928.36     30.68 o
   4   0   4      997.53     1005.13     13.86 o
   5   0   4        0.79        1.34      2.19 o
   6   0   4     1460.13     1576.81     23.76 o
   7   0   4       37.54       41.67      4.88 o
   8   0   4       48.04       45.26      5.68 o
   9   0   4       11.76       15.78      6.77 o
  10   0   4       76.83       67.84     13.43 o
  11   0   4       52.13       32.98     12.00 o
  12   0   4        0.18       -3.11     10.06 o
  13   0   4        0.14        4.75     12.30 o
 -14   1   4       17.25       20.81      9.27 o
 -13   1   4        5.04        5.28      7.97 o
 -12   1   4       12.26       17.74      8.16 o
 -11   1   4       62.71       67.49      9.45 o
 -10   1   4      203.64      217.08     10.81 o
  -9   1   4      611.08      594.21     13.98 o
  -8   1   4      978.40      923.54     14.11 o
  -7   1   4      762.61      762.64     13.44 o
  -6   1   4     1063.70     1043.97     15.38 o
  -5   1   4      147.67      156.69      4.93 o
  -4   1   4     3742.75     3737.04     35.53 o
  -3   1   4      546.16      596.08      5.56 o
  -2   1   4    15568.56    15374.20    101.91 o
  -1   1   4     3028.82     3010.75     21.42 o
   0   1   4     6604.03     6422.01     44.44 o
   1   1   4     7186.18     7205.60     49.61 o
   2   1   4     2041.52     1986.56     15.33 o
   3   1   4      268.58      249.06      4.44 o
   4   1   4       67.97       63.84      2.46 o
   5   1   4      419.04      425.79      6.48 o
   6   1   4      291.41      333.77      6.10 o
   7   1   4      157.48      170.45      5.44 o
   8   1   4      523.07      568.44     10.84 o
   9   1   4      470.92      508.30     22.70 o
  10   1   4      129.63      141.08     11.77 o
  11   1   4       11.87       11.07      7.67 o
  12   1   4       48.25       41.59     10.01 o
  13   1   4        0.00        0.02      8.50 o
 -14   2   4       84.09      100.09     12.92 o
 -13   2   4        2.02        5.83     10.16 o
 -12   2   4       77.55       61.57     20.24 o
 -11   2   4      110.92       99.28     10.50 o
 -10   2   4        2.26       -4.35      4.35 o
  -9   2   4       13.41       -4.21      4.21 o
  -8   2   4       37.98       34.58      3.16 o
  -7   2   4      130.95      145.49      4.49 o
  -6   2   4      551.27      540.37      9.09 o
  -5   2   4      133.18      106.70      3.30 o
  -4   2   4     1759.01     1829.59     17.46 o
  -3   2   4     4491.88     4515.92     37.03 o
  -2   2   4        4.00        5.72      1.16 o
  -1   2   4     2713.97     2825.48     23.15 o
   0   2   4    26417.00    27222.67    205.31 o
   1   2   4     6710.57     6896.12     51.61 o
   2   2   4      134.68      125.51      2.31 o
   3   2   4      206.87      249.90      3.63 o
   4   2   4     2170.36     2205.65     19.76 o
   5   2   4       49.91       59.64      2.44 o
   6   2   4       28.59       27.64      2.30 o
   7   2   4      950.42      950.91     12.20 o
   8   2   4      978.66      919.94     17.67 o
   9   2   4      126.08      112.68      7.44 o
  10   2   4        3.22       -5.10      5.10 o
  11   2   4        0.91       -2.07     11.82 o
  12   2   4        0.01        3.93      7.52 o
  13   2   4        9.43       -2.37      8.51 o
 -14   3   4        8.11        7.42      9.18 o
 -13   3   4       36.96       23.67      9.24 o
 -12   3   4        0.00       -5.07      6.97 o
 -11   3   4       30.93       34.75      6.84 o
 -10   3   4      673.50      701.72     16.18 o
  -9   3   4       14.00       17.81      6.50 o
  -8   3   4      314.07      326.10      8.37 o
  -7   3   4     1383.22     1433.14     18.44 o
  -6   3   4      565.61      522.80      8.94 o
  -5   3   4      227.20      198.32      5.16 o
  -4   3   4      470.71      508.41      7.02 o
  -3   3   4        0.05       -1.27      1.27 o
  -2   3   4        6.81       24.92      1.90 o
  -1   3   4     2049.88     2124.96     33.67 o
   0   3   4     8311.31     8091.60     72.02 o
   1   3   4     1094.46     1038.87     12.68 o
   2   3   4     1029.37     1047.32     10.84 o
   3   3   4     5817.99     6250.44     53.09 o
   4   3   4     1278.28     1237.09     13.73 o
   5   3   4      355.81      348.35      6.34 o
   6   3   4       35.12       41.72      4.04 o
   7   3   4        0.21       -2.26      2.26 o
   8   3   4       29.00       21.13      4.61 o
   9   3   4        0.14       -3.98      3.98 o
  10   3   4      343.90      331.47     13.32 o
  11   3   4       22.01       24.93      8.22 o
  12   3   4        8.14       12.66     11.18 o
  13   3   4       41.77       82.14     18.12 o
 -13   4   4       47.01       68.61     16.49 o
 -12   4   4       99.55      104.29     17.20 o
 -11   4   4       15.18        1.20      6.33 o
 -10   4   4       67.38       78.49      6.55 o
  -9   4   4      218.51      222.49      9.19 o
  -8   4   4       60.70       63.10      4.97 o
  -7   4   4        6.35        3.15      2.67 o
  -6   4   4       32.49       30.11      2.85 o
  -5   4   4     1257.13     1229.41     14.07 o
  -4   4   4      342.23      312.55      5.72 o
  -3   4   4     1293.38     1286.36     12.48 o
  -2   4   4     6722.31     6779.15     72.96 o
  -1   4   4      386.60      439.47     15.30 o
   0   4   4     1165.21     1246.50     20.92 o
   1   4   4      443.07      467.74      6.90 o
   2   4   4      159.79      148.67      3.07 o
   3   4   4        3.04        1.52      1.29 o
   4   4   4      809.07      860.49     10.43 o
   5   4   4     1467.83     1460.95     16.40 o
   6   4   4      974.83      955.06     12.52 o
   7   4   4      335.71      349.79     10.73 o
   8   4   4       38.29       44.95      5.16 o
   9   4   4       11.88       11.39      4.73 o
  10   4   4        7.37        0.95      4.70 o
  11   4   4       26.64       52.41      9.23 o
  12   4   4       60.95       57.38     15.26 o
  13   4   4       74.85       97.40     18.94 o
 -13   5   4       18.22       36.35     15.26 o
 -12   5   4       29.88       32.21     13.83 o
 -11   5   4       28.28       29.42      7.11 o
 -10   5   4        2.64        2.92      5.45 o
  -9   5   4        3.44        5.56      3.84 o
  -8   5   4     1111.38     1134.44     19.87 o
  -7   5   4        7.52        4.18      2.93 o
  -6   5   4     1170.04     1174.36     14.29 o
  -5   5   4       66.55       56.20      2.93 o
  -4   5   4      442.95      459.84      9.74 o
  -3   5   4      479.12      469.64      6.28 o
  -2   5   4     1551.65     1549.06     20.84 o
  -1   5   4      464.17      476.97      8.53 o
   0   5   4       79.84      108.93      4.79 o
   1   5   4      392.59      371.96      5.98 o
   2   5   4      666.95      670.19      8.69 o
   3   5   4      573.98      548.60      7.92 o
   4   5   4      185.67      182.40      4.91 o
   5   5   4        8.18        5.23      2.18 o
   6   5   4       89.30       92.33      3.69 o
   7   5   4       10.77       12.95      3.12 o
   8   5   4       63.95       53.58      5.45 o
   9   5   4       19.28       27.77      5.20 o
  10   5   4       24.24       27.51      5.60 o
  11   5   4       98.57      105.89      9.23 o
  12   5   4       54.75       47.35     10.31 o
 -12   6   4       27.74       37.96     10.68 o
 -11   6   4       18.94       20.90      5.89 o
 -10   6   4       25.78       12.80      5.05 o
  -9   6   4        5.20       -4.03      4.03 o
  -8   6   4        3.23       -3.79      3.79 o
  -7   6   4       75.74       74.19      4.62 o
  -6   6   4      909.85      917.06     13.47 o
  -5   6   4      357.75      331.58      6.96 o
  -4   6   4     1864.96     1845.42     19.36 o
  -3   6   4     1120.77     1109.19     12.09 o
  -2   6   4       22.49       12.64      4.52 o
  -1   6   4      631.10      610.09     12.51 o
   0   6   4       16.71        8.80      2.74 o
   1   6   4       94.65      119.24      5.84 o
   2   6   4       10.64        4.85      1.54 o
   3   6   4      337.97      302.96      6.38 o
   4   6   4     2016.44     1917.29     22.07 o
   5   6   4      948.93      893.54     12.81 o
   6   6   4       37.29       36.23      3.85 o
   7   6   4      268.09      289.89      8.44 o
   8   6   4       24.79       20.80      4.75 o
   9   6   4       47.88       50.16      6.06 o
  10   6   4        3.93       -4.18      4.39 o
  11   6   4        0.15       -3.49      5.77 o
  12   6   4        4.18        9.83      8.44 o
 -12   7   4        7.48       13.19      8.22 o
 -11   7   4       33.40       39.16     11.91 o
 -10   7   4       89.02       95.52     14.26 o
  -9   7   4        7.02        2.62      7.29 o
  -8   7   4      222.66      241.02     10.67 o
  -7   7   4        1.62       -2.35      2.86 o
  -6   7   4      252.03      243.47      6.97 o
  -5   7   4       11.10       -0.75      3.70 o
  -4   7   4        9.19       -1.17      2.95 o
  -3   7   4        0.05       -1.45      1.45 o
  -2   7   4      317.46      323.53      9.01 o
  -1   7   4       15.93       12.43      3.12 o
   0   7   4      801.74      809.59     21.43 o
   1   7   4      576.29      527.18     17.79 o
   2   7   4      216.60      215.85      5.99 o
   3   7   4       30.44       33.60      2.91 o
   4   7   4       26.90       29.87      2.94 o
   5   7   4        3.50        5.16      2.67 o
   6   7   4       29.21       26.70      3.22 o
   7   7   4        1.12        3.88      3.44 o
   8   7   4       83.19       95.79     11.66 o
   9   7   4        5.13       -2.96      5.77 o
  10   7   4       29.43       29.21      5.91 o
  11   7   4       29.48       25.51      7.12 o
 -11   8   4      174.64      199.94     10.74 o
 -10   8   4       71.50       76.22      7.43 o
  -9   8   4       78.30       86.04      7.24 o
  -8   8   4        0.68       -0.35      4.25 o
  -7   8   4       55.46       48.78      4.80 o
  -6   8   4       29.59       27.52      4.42 o
  -5   8   4      310.61      292.38      6.79 o
  -4   8   4      269.13      265.86      5.37 o
  -3   8   4      482.23      487.55      7.28 o
  -2   8   4      633.58      582.47     18.11 o
  -1   8   4      273.90      235.90     13.76 o
   0   8   4        2.34       -5.12      5.12 o
   1   8   4      526.87      479.85     11.71 o
   2   8   4      107.92      101.18      4.41 o
   3   8   4      165.66      141.00      6.02 o
   4   8   4       85.32       70.24      4.83 o
   5   8   4        5.83        2.48      2.75 o
   6   8   4      241.40      221.08      6.92 o
   7   8   4       87.89       87.52      6.53 o
   8   8   4        0.95       -4.13      4.13 o
   9   8   4        5.16        0.93      4.95 o
  10   8   4       18.38       15.84      5.94 o
 -10   9   4       10.19        8.31      5.78 o
  -9   9   4       85.92       94.71      9.93 o
  -8   9   4       89.64       89.29      6.94 o
  -7   9   4       19.24       14.34      6.97 o
  -6   9   4       17.56       12.51      3.32 o
  -5   9   4       10.06        1.68      2.60 o
  -4   9   4      130.38      131.18      5.72 o
  -3   9   4        5.14        4.73      1.98 o
  -2   9   4       12.91       11.66      6.93 o
  -1   9   4      263.55      240.19     18.12 o
   0   9   4      405.26      400.14     17.22 o
   1   9   4        2.51        2.10      5.47 o
   2   9   4      187.86      196.16      5.91 o
   3   9   4      272.26      266.69      7.80 o
   4   9   4       95.49       94.12      5.52 o
   5   9   4       14.42       21.00      3.34 o
   6   9   4       87.45       75.84      5.28 o
   7   9   4       11.43       16.15      4.97 o
   8   9   4       43.64       60.12      6.57 o
   9   9   4       18.47       23.65      6.02 o
  -8  10   4       18.66       11.04      5.16 o
  -7  10   4       39.33       31.53      5.32 o
  -6  10   4       31.16       27.67      7.24 o
  -5  10   4       81.33       86.08      4.39 o
  -4  10   4       25.92       32.53      2.96 o
  -3  10   4      115.22      115.86      6.24 o
  -2  10   4      149.92      143.97      7.33 o
  -1  10   4      118.76      111.59      5.84 o
   0  10   4      165.21      197.43     18.96 o
   1  10   4       48.22       43.79      5.14 o
   2  10   4        2.03        5.86      2.78 o
   3  10   4        4.68       -1.50      3.14 o
   4  10   4        0.59        1.95      2.63 o
   5  10   4       85.79       86.54      5.05 o
   6  10   4       79.70       94.19      5.75 o
   7  10   4       61.56       63.79      6.35 o
   8  10   4       92.37       78.18      8.40 o
  -7  11   4        2.13       -4.85      7.50 o
  -6  11   4        8.35        5.30      4.17 o
  -5  11   4        2.21       -2.16      3.08 o
  -4  11   4        2.71        0.27      3.11 o
  -3  11   4        0.79       -2.01      2.26 o
  -2  11   4        8.70       19.59      4.21 o
  -1  11   4       38.97       35.31      5.20 o
   0  11   4       47.08       49.76     10.35 o
   1  11   4      220.20      217.54      7.60 o
   2  11   4        3.57        1.48      3.95 o
   3  11   4        6.22        8.20      4.72 o
   4  11   4       96.69       87.62      5.22 o
   5  11   4        0.96        3.05      3.65 o
   6  11   4        1.18       -1.40      4.44 o
  -4  12   4       17.37       16.66      3.60 o
  -3  12   4        5.91        4.72      4.00 o
  -2  12   4        0.12       -1.29      3.19 o
  -1  12   4        0.00       -0.51      9.26 o
   0  12   4        0.33       21.35     10.03 o
   1  12   4       12.60       16.97      5.24 o
   2  12   4        3.63        5.16      4.39 o
   3  12   4      100.48      110.37     16.67 o
 -14   1   5        0.65      -11.68     14.88 o
 -13   1   5       10.45       10.91      8.44 o
 -12   1   5       26.28       16.54      8.10 o
 -11   1   5       22.81       43.15      9.01 o
 -10   1   5       33.92       33.17      6.16 o
  -9   1   5       72.92       67.37      6.14 o
  -8   1   5      253.47      253.28      7.53 o
  -7   1   5      745.87      771.76     15.95 o
  -6   1   5      672.96      736.77     10.95 o
  -5   1   5       88.22      103.58      3.14 o
  -4   1   5       15.60        8.59      1.42 o
  -3   1   5     1313.74     1245.46     10.03 o
  -2   1   5     8086.29     8008.95     55.83 o
  -1   1   5     1629.40     1662.67     12.31 o
   0   1   5     2015.36     2038.18     14.73 o
   1   1   5      581.80      645.03      6.01 o
   2   1   5      756.29      772.77      7.72 o
   3   1   5      144.23      124.25      2.88 o
   4   1   5       46.58       43.99      2.27 o
   5   1   5     1395.46     1486.80     15.61 o
   6   1   5        0.45        2.32      2.07 o
   7   1   5      465.69      446.52      8.31 o
   8   1   5      141.49      156.14     10.52 o
   9   1   5       36.12       29.37      6.50 o
  10   1   5      191.10      165.02     12.29 o
  11   1   5       40.71       27.45      8.39 o
  12   1   5       16.87        4.31     10.69 o
  13   1   5        7.06       18.48      9.67 o
 -14   2   5        3.07       12.57      9.34 o
 -13   2   5        0.55       -2.17      7.51 o
 -12   2   5        0.93        4.43      7.30 o
 -11   2   5        2.50        6.40      6.96 o
 -10   2   5       66.02       57.85      6.28 o
  -9   2   5      121.64      113.64      6.94 o
  -8   2   5        0.53       -2.44      2.44 o
  -7   2   5      619.25      647.02      9.22 o
  -6   2   5      363.07      366.10      6.29 o
  -5   2   5     1685.55     1661.33     16.71 o
  -4   2   5      624.26      666.82      7.45 o
  -3   2   5     1212.72     1178.57     10.45 o
  -2   2   5      292.36      249.90      3.03 o
  -1   2   5    10028.18    10055.06     75.69 o
   0   2   5      823.53      869.25      7.52 o
   1   2   5      154.15      153.20      2.39 o
   2   2   5       16.45       21.96      1.23 o
   3   2   5        0.05       -0.67      1.13 o
   4   2   5       10.49       19.50      1.74 o
   5   2   5     1422.74     1593.71     14.79 o
   6   2   5       10.45       12.06      2.31 o
   7   2   5      420.19      407.27      7.95 o
   8   2   5      258.73      238.72      9.19 o
   9   2   5       32.78       11.98      5.21 o
  10   2   5      106.69       84.14      8.21 o
  11   2   5        2.53       -8.09      8.09 o
  12   2   5       11.99        1.70      9.52 o
  13   2   5        0.04      -14.01     14.01 o
 -14   3   5        2.45       -5.66      8.42 o
 -13   3   5       25.79       37.57     14.37 o
 -12   3   5        3.35        1.44      7.18 o
 -11   3   5       18.27       17.71      6.34 o
 -10   3   5       34.93       31.50      5.64 o
  -9   3   5       29.70       35.18      5.18 o
  -8   3   5       16.69       25.79      3.58 o
  -7   3   5      338.06      355.79      7.94 o
  -6   3   5       34.00       28.18      3.02 o
  -5   3   5      132.10      122.05      4.30 o
  -4   3   5     2179.47     2295.52     22.89 o
  -3   3   5       96.72      108.23      2.80 o
  -2   3   5       90.60      111.19      2.48 o
  -1   3   5     1571.50     1454.40     12.58 o
   0   3   5     3519.88     3648.29     35.80 o
   1   3   5      621.42      655.44      6.88 o
   2   3   5      118.57       98.12      2.55 o
   3   3   5      243.48      232.53      3.89 o
   4   3   5      241.25      256.15      4.77 o
   5   3   5      582.73      665.17     14.00 o
   6   3   5        3.70       -1.04      2.19 o
   7   3   5       19.79       18.47      2.93 o
   8   3   5      336.22      313.25     10.18 o
   9   3   5       24.12       13.30      4.97 o
  10   3   5       23.43       10.76      5.90 o
  11   3   5       14.11        4.95      7.19 o
  12   3   5        1.76        1.53      7.65 o
  13   3   5        6.69       11.79     13.43 o
 -13   4   5        3.92       12.46     13.12 o
 -12   4   5        3.38       -7.21      7.21 o
 -11   4   5       44.08       40.10      7.08 o
 -10   4   5        0.01       -3.67      4.32 o
  -9   4   5      107.55       86.09      6.46 o
  -8   4   5      194.08      158.79      6.59 o
  -7   4   5      407.47      404.17      8.66 o
  -6   4   5      426.14      473.73      8.43 o
  -5   4   5      234.73      231.59      4.83 o
  -4   4   5      214.49      192.11      4.03 o
  -3   4   5     1855.97     2132.46     19.57 o
  -2   4   5     9840.01     9715.84     94.98 o
  -1   4   5     1666.90     1794.56     18.95 o
   0   4   5      110.86      116.96      2.85 o
   1   4   5      268.15      280.80      4.69 o
   2   4   5      817.62      853.40      9.64 o
   3   4   5      307.78      305.39      4.71 o
   4   4   5       52.16       65.72      2.85 o
   5   4   5      407.71      410.56      7.14 o
   6   4   5      241.33      253.51      5.39 o
   7   4   5        0.89       -1.97      2.75 o
   8   4   5      315.89      298.00      9.84 o
   9   4   5       22.78        8.97      4.78 o
  10   4   5        6.19       -0.80      5.41 o
  11   4   5       26.06       40.38     12.30 o
  12   4   5        3.30       19.04     12.97 o
 -13   5   5       19.36       35.63     14.80 o
 -12   5   5       14.33        0.31     11.79 o
 -11   5   5        4.74        0.41      5.75 o
 -10   5   5        3.92       13.45      5.78 o
  -9   5   5      351.67      355.33     10.00 o
  -8   5   5       73.18       82.05      6.24 o
  -7   5   5      957.07      948.05     13.01 o
  -6   5   5       32.08       26.79      2.94 o
  -5   5   5        7.07       12.21      1.96 o
  -4   5   5      450.50      456.16      6.27 o
  -3   5   5        0.72       -1.11      1.11 o
  -2   5   5     1013.00      940.08     13.66 o
  -1   5   5       16.73       18.67      2.42 o
   0   5   5      331.54      318.78      4.88 o
   1   5   5      364.46      339.60      5.96 o
   2   5   5        8.17        5.06      1.49 o
   3   5   5      134.87      135.28      3.63 o
   4   5   5      430.93      440.48      6.82 o
   5   5   5      159.17      166.58      4.80 o
   6   5   5        5.77        4.56      2.39 o
   7   5   5      111.81      114.19      5.00 o
   8   5   5        1.99        0.86      3.80 o
   9   5   5        5.73        5.90      4.43 o
  10   5   5        0.38       -4.15      4.15 o
  11   5   5        5.97        3.92      5.72 o
  12   5   5        6.04        1.38      7.93 o
 -12   6   5        0.08        6.79      6.99 o
 -11   6   5       12.57        1.42      5.45 o
 -10   6   5       17.71        9.24      5.02 o
  -9   6   5        1.85       -2.52      4.63 o
  -8   6   5       28.12       23.09      4.71 o
  -7   6   5      363.05      357.48      8.63 o
  -6   6   5      324.31      329.89     11.03 o
  -5   6   5       25.89       23.14      2.70 o
  -4   6   5      727.70      697.53      9.32 o
  -3   6   5      456.17      489.19      8.54 o
  -2   6   5        8.00       16.12      2.80 o
  -1   6   5       90.14       72.68      2.99 o
   0   6   5      395.65      365.56      5.52 o
   1   6   5        0.72        1.02      1.59 o
   2   6   5      206.53      208.34      5.16 o
   3   6   5      312.36      311.62      5.93 o
   4   6   5       84.63       82.96      4.17 o
   5   6   5      252.96      249.42      7.49 o
   6   6   5      172.86      163.46      5.52 o
   7   6   5       24.24       19.37      3.70 o
   8   6   5       37.58       35.11      5.24 o
   9   6   5        3.12        0.79      4.43 o
  10   6   5        5.41       -3.84      4.87 o
  11   6   5        0.29        4.14      6.00 o
 -12   7   5        1.86       13.37      8.18 o
 -11   7   5        3.46       13.68      6.03 o
 -10   7   5        0.61        4.73      5.00 o
  -9   7   5       91.54       96.44      8.33 o
  -8   7   5       71.51       69.19      6.12 o
  -7   7   5       57.34       62.01      4.29 o
  -6   7   5       51.71       47.67      4.01 o
  -5   7   5      576.59      556.46      8.76 o
  -4   7   5      185.70      191.05      5.92 o
  -3   7   5       96.32       86.80      2.93 o
  -2   7   5       46.77       51.28      4.39 o
  -1   7   5       91.95       85.52      4.48 o
   0   7   5       32.53       27.56      3.66 o
   1   7   5      100.20       88.91      4.37 o
   2   7   5        1.25        0.14      1.98 o
   3   7   5     1177.42     1142.18     14.20 o
   4   7   5      193.85      182.98      5.40 o
   5   7   5      306.49      295.37      8.34 o
   6   7   5       17.01       18.80      3.32 o
   7   7   5      103.34      102.49      6.75 o
   8   7   5        3.67       -4.95      5.44 o
   9   7   5        0.05       -0.52      4.50 o
  10   7   5        4.20        2.42      5.07 o
  11   7   5        7.44        6.38      6.36 o
 -11   8   5       43.41       41.34      7.94 o
 -10   8   5        2.30        2.97      5.47 o
  -9   8   5       34.92       25.74      5.77 o
  -8   8   5        3.43        2.18      4.36 o
  -7   8   5        4.68        2.27      3.54 o
  -6   8   5       95.13      101.98      4.76 o
  -5   8   5        0.89       -0.58      2.50 o
  -4   8   5       20.97       18.94      2.35 o
  -3   8   5       15.45       15.67      2.23 o
  -2   8   5        2.29       -3.16      3.32 o
  -1   8   5       27.86       42.49      8.74 o
   0   8   5       11.56        7.36      2.90 o
   1   8   5       12.58       18.42      3.04 o
   2   8   5      114.44      137.00      5.21 o
   3   8   5        2.70        1.33      2.51 o
   4   8   5        0.21       -2.39      2.39 o
   5   8   5       30.13       28.83      3.46 o
   6   8   5       23.40       19.15      3.68 o
   7   8   5       46.67       47.32      5.50 o
   8   8   5        0.12       -3.30      4.30 o
   9   8   5        1.33       -1.60      4.97 o
  10   8   5       17.04       20.53      7.75 o
 -10   9   5        2.82       -5.72      5.72 o
  -9   9   5        5.72        3.77      4.98 o
  -8   9   5        3.20       -2.06      4.48 o
  -7   9   5       75.83       77.93      8.10 o
  -6   9   5       95.45       92.33      5.16 o
  -5   9   5       20.57       21.21      3.09 o
  -4   9   5       44.80       52.50      2.96 o
  -3   9   5      288.50      282.43      5.62 o
  -2   9   5      178.65      173.74      6.48 o
  -1   9   5       16.71       21.78      4.32 o
   0   9   5        0.71       -5.96      5.96 o
   1   9   5       98.26       90.51      4.92 o
   2   9   5       13.76        8.04      2.89 o
   3   9   5        1.12       -2.81      3.04 o
   4   9   5       74.31       70.02      3.88 o
   5   9   5      128.25      145.54      6.13 o
   6   9   5        7.55        3.76      3.32 o
   7   9   5        8.57        5.36      4.75 o
   8   9   5        8.41        7.87      5.13 o
   9   9   5       55.18       58.74      7.06 o
  -8  10   5       12.18        8.46      5.34 o
  -7  10   5        8.01        9.53      4.54 o
  -6  10   5        0.50       -4.00      4.00 o
  -5  10   5       30.26       29.91      4.22 o
  -4  10   5       56.26       58.04      3.21 o
  -3  10   5       22.25       24.90      2.46 o
  -2  10   5       33.51       33.04      3.72 o
  -1  10   5        0.35        3.04      3.31 o
   0  10   5       36.18       46.19      5.00 o
   1  10   5       54.62       60.30      3.77 o
   2  10   5       56.68       56.33      3.73 o
   3  10   5       12.83        8.53      5.75 o
   4  10   5        0.01        0.03      2.70 o
   5  10   5        4.34        3.07      3.39 o
   6  10   5       17.29       10.35      5.17 o
   7  10   5        4.45        5.88      5.45 o
  -6  11   5        0.34       -3.75      3.75 o
  -5  11   5       19.46       25.56      3.85 o
  -4  11   5      127.47      127.62      5.49 o
  -3  11   5       21.10       24.95      2.95 o
  -2  11   5        1.26        3.50      3.09 o
  -1  11   5       14.94       15.58      4.12 o
   0  11   5       31.41       44.01     18.12 o
   1  11   5       90.72       89.87      5.66 o
   2  11   5      209.34      213.24      9.36 o
   3  11   5      213.87      223.19      8.56 o
   4  11   5       93.09       97.59      4.95 o
   5  11   5       27.52       28.38      3.73 o
   6  11   5       64.07       57.84      6.78 o
  -4  12   5        0.94       -3.27      6.74 o
  -3  12   5        9.16        8.20      2.97 o
  -2  12   5       92.79       92.25      8.81 o
  -1  12   5      163.25      138.44     20.42 o
   0  12   5       28.84        9.23      9.66 o
   1  12   5        0.04        0.52      3.88 o
   2  12   5        4.51        2.01      4.48 o
   3  12   5        3.97       -7.40      7.40 o
 -14   0   6       50.27       58.40     15.62 o
 -13   0   6       46.06       52.43     14.24 o
 -12   0   6       94.46      114.71     16.64 o
 -11   0   6      184.32      196.64     18.84 o
 -10   0   6       83.75       64.47     12.71 o
  -9   0   6      149.15      155.16      9.37 o
  -8   0   6      783.87      739.75     17.29 o
  -7   0   6      638.66      704.76     15.85 o
  -6   0   6      277.26      302.61      9.30 o
  -5   0   6      297.42      359.42      7.34 o
  -4   0   6      793.34      753.64     10.05 o
  -3   0   6     1889.56     1930.32     22.03 o
  -2   0   6     5221.07     5249.20     48.67 o
  -1   0   6     3988.53     4158.13     45.78 o
   0   0   6    22496.62    21737.16    233.99 o
   1   0   6     6703.46     6526.59     70.94 o
   2   0   6     7474.51     7151.70     77.90 o
   3   0   6      461.23      556.01      8.03 o
   4   0   6      443.46      425.99      7.86 o
   5   0   6      248.74      219.73      9.47 o
   6   0   6      481.03      478.74     14.47 o
   7   0   6      327.18      297.58     10.55 o
   8   0   6      148.53      117.76     18.04 o
   9   0   6        0.65       -8.27      8.27 o
  10   0   6       16.66       -3.98      9.34 o
  11   0   6      128.76      112.51     16.49 o
  12   0   6        5.53        4.03     10.77 o
  13   0   6        2.93      -11.18     11.18 o
 -14   1   6        1.69        5.34     16.26 o
 -13   1   6       13.66        9.10      8.46 o
 -12   1   6       36.62       50.03      9.54 o
 -11   1   6      157.00      164.51     12.30 o
 -10   1   6      276.85      266.92     12.66 o
  -9   1   6      293.03      295.39     22.09 o
  -8   1   6      498.36      470.14     10.49 o
  -7   1   6        0.40       -2.01      2.01 o
  -6   1   6      725.97      716.06     10.01 o
  -5   1   6      907.80      927.44     11.34 o
  -4   1   6      322.89      296.72      5.16 o
  -3   1   6       11.70        4.88      1.02 o
  -2   1   6      472.14      414.76      7.11 o
  -1   1   6      838.26      813.01      8.08 o
   0   1   6     3920.62     3847.05     28.24 o
   1   1   6     2407.31     2375.18     19.00 o
   2   1   6       12.69       16.99      2.31 o
   3   1   6     2326.03     2386.20     19.74 o
   4   1   6      825.05      891.41     10.23 o
   5   1   6      143.78      151.22      3.96 o
   6   1   6       23.35       24.59      2.67 o
   7   1   6      251.29      237.66      6.42 o
   8   1   6      234.42      226.65      8.13 o
   9   1   6      221.92      213.66     13.50 o
  10   1   6      124.07      114.57     11.12 o
  11   1   6       10.32        3.18      7.26 o
  12   1   6       12.34       -0.62     10.26 o
  13   1   6        0.24       -7.71      7.71 o
 -14   2   6       51.65       47.32     10.96 o
 -13   2   6        9.71       -5.01     12.84 o
 -12   2   6      101.97      109.78     11.56 o
 -11   2   6        3.94       10.91     12.40 o
 -10   2   6      217.52      205.11     11.35 o
  -9   2   6      380.15      377.60     11.45 o
  -8   2   6     1276.22     1337.49     20.31 o
  -7   2   6      737.80      793.02     10.52 o
  -6   2   6       14.77        9.15      2.08 o
  -5   2   6     7372.07     7675.64     62.86 o
  -4   2   6     1497.15     1516.96     13.48 o
  -3   2   6     2124.17     2128.75     17.63 o
  -2   2   6      297.57      332.43      3.93 o
  -1   2   6      290.26      293.79      5.66 o
   0   2   6      863.03      977.63      8.48 o
   1   2   6      303.57      368.16      3.74 o
   2   2   6      303.28      351.61      4.22 o
   3   2   6       72.48       53.77      2.45 o
   4   2   6      452.89      437.38      5.97 o
   5   2   6       31.89       40.87      2.40 o
   6   2   6       49.41       41.27      3.45 o
   7   2   6        3.81        2.17      2.47 o
   8   2   6       21.97       34.92      8.39 o
   9   2   6      144.73      133.56      9.12 o
  10   2   6        6.03       -2.99      6.53 o
  11   2   6        0.24        4.70      7.40 o
  12   2   6       28.21       28.65     15.26 o
  13   2   6        8.71        8.39      8.77 o
 -14   3   6        0.35       -8.22      8.22 o
 -13   3   6        0.38       -7.59      7.61 o
 -12   3   6        6.98        2.52      7.26 o
 -11   3   6       80.73       77.16      7.96 o
 -10   3   6       58.82       64.64      6.44 o
  -9   3   6        1.48        5.41      4.47 o
  -8   3   6      834.72      845.03     13.49 o
  -7   3   6      201.81      211.86      6.98 o
  -6   3   6      232.88      217.37     11.95 o
  -5   3   6      310.03      310.24      5.81 o
  -4   3   6      125.50      133.51      3.83 o
  -3   3   6       83.96       79.86      2.33 o
  -2   3   6        7.50       20.77      1.60 o
  -1   3   6      156.36      179.52      3.07 o
   0   3   6     1585.49     1448.54     13.42 o
   1   3   6       57.74       55.46      1.73 o
   2   3   6     3140.98     3238.84     30.48 o
   3   3   6       41.43       55.09      3.29 o
   4   3   6     1390.38     1572.26     15.79 o
   5   3   6       16.11       10.63      2.63 o
   6   3   6      799.03      809.24     11.38 o
   7   3   6      521.48      503.63     10.75 o
   8   3   6      300.92      290.76      9.94 o
   9   3   6      113.54      131.78      7.71 o
  10   3   6       99.47      112.27      8.79 o
  11   3   6        3.02       -6.37      6.37 o
  12   3   6        2.40       -2.98      7.44 o
  13   3   6        1.74        2.20     12.86 o
 -13   4   6        0.01      -11.03     11.03 o
 -12   4   6       18.44       -1.98      7.71 o
 -11   4   6        0.06        0.02      5.54 o
 -10   4   6       46.89       43.47      5.73 o
  -9   4   6       12.56       11.16      4.63 o
  -8   4   6       96.60       92.90      5.83 o
  -7   4   6      281.59      275.30      7.20 o
  -6   4   6      243.68      242.82      8.41 o
  -5   4   6       21.01        8.20      1.89 o
  -4   4   6      393.89      437.45      6.18 o
  -3   4   6      432.91      395.27      5.42 o
  -2   4   6      596.12      509.13      6.07 o
  -1   4   6     2662.09     2769.46     26.05 o
   0   4   6      342.52      396.71      5.82 o
   1   4   6        3.71       -0.53      1.21 o
   2   4   6     2538.05     2673.51     24.30 o
   3   4   6       70.61       49.45      2.13 o
   4   4   6      559.64      580.34      7.73 o
   5   4   6     1326.86     1417.98     15.32 o
   6   4   6      413.34      416.97      6.88 o
   7   4   6      160.61      159.84      5.95 o
   8   4   6       23.91       26.51      4.82 o
   9   4   6       65.05       41.41      5.79 o
  10   4   6      114.68       96.92      8.38 o
  11   4   6      119.80      146.56     18.63 o
  12   4   6       61.64       84.94     17.36 o
 -13   5   6      140.04      174.13     21.64 o
 -12   5   6       26.74       22.21     13.07 o
 -11   5   6        6.30        2.89      7.68 o
 -10   5   6       84.78       77.61      6.79 o
  -9   5   6      123.88      125.81      6.49 o
  -8   5   6      871.25      882.29     15.44 o
  -7   5   6      136.15      154.37      5.31 o
  -6   5   6       56.36       66.65      3.60 o
  -5   5   6      467.11      460.82      6.86 o
  -4   5   6      147.37      145.00      4.66 o
  -3   5   6       45.45       58.96      2.49 o
  -2   5   6     7119.84     6822.78     73.34 o
  -1   5   6        2.09        4.10      1.97 o
   0   5   6     1281.41     1244.11     14.15 o
   1   5   6      313.82      307.40      6.41 o
   2   5   6      393.37      404.92      5.52 o
   3   5   6      766.26      811.13      8.59 o
   4   5   6      244.52      228.26      4.73 o
   5   5   6       91.82       85.57      3.44 o
   6   5   6      378.20      390.35      7.14 o
   7   5   6        0.04       -2.63      2.63 o
   8   5   6        0.15        3.71      4.15 o
   9   5   6        3.11       10.76      4.73 o
  10   5   6       30.43       32.65      6.63 o
  11   5   6       18.26       22.81      6.90 o
  12   5   6        9.45       17.76      9.05 o
 -12   6   6        6.60        4.03      6.35 o
 -11   6   6        9.90        4.77      8.95 o
 -10   6   6        1.68       -1.05      4.63 o
  -9   6   6        0.01       -2.87      4.21 o
  -8   6   6        3.72        2.28      4.04 o
  -7   6   6      838.93      798.65     13.10 o
  -6   6   6     1205.74     1134.59     15.74 o
  -5   6   6      985.73      969.17     12.37 o
  -4   6   6     2254.46     2142.73     22.27 o
  -3   6   6      568.04      555.56      7.44 o
  -2   6   6       12.36        7.77      1.83 o
  -1   6   6      263.35      255.24      4.68 o
   0   6   6       49.67       47.88      2.51 o
   1   6   6      227.89      233.60      7.21 o
   2   6   6        5.04        2.80      1.88 o
   3   6   6     1228.76     1141.85     13.03 o
   4   6   6      700.06      686.43     10.45 o
   5   6   6        0.66       10.74      3.36 o
   6   6   6       14.64       10.17      3.32 o
   7   6   6       89.32       95.18      5.52 o
   8   6   6       54.32       54.30      5.73 o
   9   6   6       99.53       85.10      6.95 o
  10   6   6        4.36        1.42      4.96 o
  11   6   6       16.95       29.65      7.19 o
 -12   7   6       30.86       43.52      9.91 o
 -11   7   6      178.44      213.85     13.31 o
 -10   7   6      170.73      195.50     10.27 o
  -9   7   6       20.38       21.44      5.32 o
  -8   7   6       28.62       23.52      4.94 o
  -7   7   6       16.91       12.30      3.26 o
  -6   7   6      131.16      131.03      5.31 o
  -5   7   6      154.04      141.90      4.82 o
  -4   7   6     1425.94     1389.71     15.72 o
  -3   7   6       72.17       77.26      2.80 o
  -2   7   6      158.44      149.47      4.23 o
  -1   7   6       17.81       21.17      1.95 o
   0   7   6      255.80      257.16      4.90 o
   1   7   6       44.69       44.78      2.51 o
   2   7   6       58.55       61.80      3.52 o
   3   7   6      334.53      335.96      6.64 o
   4   7   6        1.51        0.59      2.76 o
   5   7   6        7.52       11.09      2.72 o
   6   7   6       43.98       40.32      4.17 o
   7   7   6       23.93       28.69      4.42 o
   8   7   6      118.55      140.46      7.93 o
   9   7   6        0.18        0.99      4.55 o
  10   7   6       19.79       13.51      5.52 o
  11   7   6        5.38       -1.30      9.14 o
 -11   8   6       13.46       22.77      7.80 o
 -10   8   6        0.17       -5.16      5.16 o
  -9   8   6        3.38       -0.46      4.79 o
  -8   8   6      100.52      106.91      7.10 o
  -7   8   6        2.81       -0.67      3.88 o
  -6   8   6        0.79       -2.12      2.79 o
  -5   8   6      125.28      125.06      4.41 o
  -4   8   6        7.68        8.07      2.18 o
  -3   8   6      372.26      365.79      5.53 o
  -2   8   6      281.21      241.21      5.69 o
  -1   8   6       55.22       48.21      2.92 o
   0   8   6       97.79       90.47      4.79 o
   1   8   6      249.19      246.03      6.34 o
   2   8   6      386.87      377.06      7.49 o
   3   8   6      177.75      184.21      4.73 o
   4   8   6       23.26       18.63      2.79 o
   5   8   6      302.46      294.30      7.52 o
   6   8   6      319.31      345.92      9.32 o
   7   8   6       21.93       29.25      5.03 o
   8   8   6        4.39       -0.13      4.63 o
   9   8   6        2.38       -4.55      5.01 o
  10   8   6       90.00      102.08      8.36 o
 -10   9   6       55.35       51.58      9.60 o
  -9   9   6       29.93       28.94      6.84 o
  -8   9   6       20.48       13.56      7.43 o
  -7   9   6        0.02       -3.89      3.89 o
  -6   9   6       24.04       15.88      4.39 o
  -5   9   6       14.45        6.96      2.59 o
  -4   9   6       24.72       27.32      2.66 o
  -3   9   6        0.75       -0.59      1.71 o
  -2   9   6      419.00      395.53      7.31 o
  -1   9   6      308.73      293.86     10.86 o
   0   9   6        3.80        2.09      2.86 o
   1   9   6        0.70       -3.81      4.08 o
   2   9   6       59.50       62.10      3.72 o
   3   9   6       27.39       32.93      2.77 o
   4   9   6        3.47       -1.13      2.74 o
   5   9   6        0.60       -1.16      3.08 o
   6   9   6        2.94        1.53      3.28 o
   7   9   6       85.25       57.14      6.09 o
   8   9   6       11.83       16.42      5.53 o
   9   9   6       24.71       30.05      7.17 o
  -8  10   6        1.75        2.32      7.71 o
  -7  10   6        4.94       -2.88      6.24 o
  -6  10   6       12.65       11.65      4.30 o
  -5  10   6       67.53       78.17      4.41 o
  -4  10   6       82.71       78.16      3.30 o
  -3  10   6       84.61       83.54      3.30 o
  -2  10   6        3.59        4.95      2.99 o
  -1  10   6        0.18        2.49      2.72 o
   0  10   6        8.59        2.43      3.24 o
   1  10   6       53.96       51.95      3.91 o
   2  10   6        4.90       11.62      3.29 o
   3  10   6       27.65       34.48      4.31 o
   4  10   6       78.42       76.55      4.58 o
   5  10   6       53.12       58.85      5.10 o
   6  10   6        5.93       -0.15      3.83 o
   7  10   6        1.10       -4.58      4.58 o
  -6  11   6       11.35       12.46      4.35 o
  -5  11   6        2.86        2.69      4.20 o
  -4  11   6       18.76       21.18      4.92 o
  -3  11   6       50.19       45.87      2.91 o
  -2  11   6       34.84       38.09      3.32 o
  -1  11   6       76.43       84.20      5.30 o
   0  11   6      204.21      212.34      7.83 o
   1  11   6      123.90      133.96      7.07 o
   2  11   6        6.66       12.83      4.66 o
   3  11   6       13.89       22.79      5.24 o
   4  11   6        0.49        3.52      3.24 o
   5  11   6       19.39       15.55      3.89 o
  -3  12   6        0.22       -2.23      2.44 o
  -2  12   6        0.06        3.03      3.20 o
  -1  12   6        0.41        1.01      6.99 o
   0  12   6        5.20        6.65      4.04 o
   1  12   6       23.21       26.89      4.84 o
   2  12   6       33.98       38.96      5.86 o
 -14   1   7       11.27        1.05      8.72 o
 -13   1   7        4.63       11.42      8.48 o
 -12   1   7       16.26       23.74      8.41 o
 -11   1   7       88.13       95.79     10.54 o
 -10   1   7       67.56       76.48      9.19 o
  -9   1   7       54.52       45.66      5.61 o
  -8   1   7      251.57      230.74      7.77 o
  -7   1   7      252.94      249.43      6.78 o
  -6   1   7       15.77       14.85      2.30 o
  -5   1   7       24.03       23.81      2.59 o
  -4   1   7       63.73       68.74      4.16 o
  -3   1   7     5464.03     5471.86     42.65 o
  -2   1   7      644.99      624.38      6.06 o
  -1   1   7      916.58      985.41      8.79 o
   0   1   7       91.10       79.69      2.12 o
   1   1   7      373.97      355.59      4.34 o
   2   1   7      362.02      379.25      4.96 o
   3   1   7       80.71       80.37      3.16 o
   4   1   7     1248.56     1331.95     13.24 o
   5   1   7       25.20       23.37      2.13 o
   6   1   7      146.93      135.51      4.65 o
   7   1   7       22.92       18.61      3.00 o
   8   1   7      430.16      407.95     11.63 o
   9   1   7      788.65      780.99     34.65 o
  10   1   7       46.12       53.96      9.15 o
  11   1   7        0.58        2.90      8.73 o
  12   1   7        4.19       -3.80      7.76 o
  13   1   7        3.91      -10.15     11.51 o
 -14   2   7       11.84       12.05      9.53 o
 -13   2   7       13.44        7.04     13.78 o
 -12   2   7        7.05        2.85      7.32 o
 -11   2   7        0.00       -0.56      6.55 o
 -10   2   7       30.38       22.01      5.32 o
  -9   2   7      589.80      596.26     14.13 o
  -8   2   7        2.55       -2.14      2.58 o
  -7   2   7        9.26        1.92      2.08 o
  -6   2   7        0.54        0.95      1.88 o
  -5   2   7      473.19      520.74      6.65 o
  -4   2   7      213.83      219.11      3.81 o
  -3   2   7      601.96      743.37      7.46 o
  -2   2   7      109.30      127.42      2.39 o
  -1   2   7     2223.67     2126.47     17.20 o
   0   2   7      721.32      737.10      6.53 o
   1   2   7        8.16        5.61      1.38 o
   2   2   7       87.32       87.89      2.28 o
   3   2   7      432.11      445.66      5.79 o
   4   2   7      693.24      686.64      8.13 o
   5   2   7       61.34       59.07      3.88 o
   6   2   7      271.49      281.84      6.01 o
   7   2   7       91.16       83.33      4.60 o
   8   2   7      364.40      348.02     11.00 o
   9   2   7        4.42        0.20      5.51 o
  10   2   7        4.54        9.76      6.97 o
  11   2   7        6.71       -8.23      9.11 o
  12   2   7        5.12        9.33      8.37 o
  13   2   7        1.56       -0.23      8.45 o
 -14   3   7        0.08      -14.45     14.45 o
 -13   3   7        6.33        1.79      8.01 o
 -12   3   7       19.53       16.19      7.94 o
 -11   3   7        0.00        0.27      5.54 o
 -10   3   7       20.02        5.36      4.92 o
  -9   3   7      991.12      982.55     18.97 o
  -8   3   7      392.87      428.06     10.26 o
  -7   3   7       62.96       46.39      3.75 o
  -6   3   7       60.32       52.55      3.07 o
  -5   3   7      278.76      355.10      5.86 o
  -4   3   7     1078.69     1132.13     11.37 o
  -3   3   7      751.39      811.49      8.44 o
  -2   3   7     5961.59     6203.15     52.95 o
  -1   3   7     7579.36     8176.91     69.00 o
   0   3   7     1663.28     1747.64     16.07 o
   1   3   7      177.27      148.35      3.07 o
   2   3   7      149.61      149.18      3.27 o
   3   3   7      165.76      156.55      3.60 o
   4   3   7      647.06      676.88      8.52 o
   5   3   7      972.10     1017.07     13.90 o
   6   3   7       41.68       38.88      2.94 o
   7   3   7       87.47       93.48      5.77 o
   8   3   7       20.73       21.14      4.93 o
   9   3   7       77.17       68.62      6.49 o
  10   3   7       58.74       48.59      7.16 o
  11   3   7        1.27       -3.37      7.17 o
  12   3   7       17.70       28.13      9.06 o
 -13   4   7       14.97       10.77     13.37 o
 -12   4   7        1.52       -7.27      7.27 o
 -11   4   7       10.44        1.84      6.02 o
 -10   4   7       19.42        8.16      4.65 o
  -9   4   7       10.02       -0.04      4.69 o
  -8   4   7      327.86      321.91     10.25 o
  -7   4   7       78.63       75.03      4.37 o
  -6   4   7       85.30      101.73      3.94 o
  -5   4   7       11.80        6.22      1.82 o
  -4   4   7      670.81      718.29      8.14 o
  -3   4   7      141.39      118.48      2.95 o
  -2   4   7     2727.28     2746.50     24.61 o
  -1   4   7      900.03     1023.12      9.71 o
   0   4   7      458.14      471.12      5.39 o
   1   4   7      195.86      211.24      3.87 o
   2   4   7       96.22      106.85      3.37 o
   3   4   7       90.63       96.45      2.98 o
   4   4   7      105.96      115.57      3.58 o
   5   4   7      230.12      259.19      5.82 o
   6   4   7      112.22      106.60      4.38 o
   7   4   7       68.28       78.47      5.06 o
   8   4   7       86.83       94.35      6.63 o
   9   4   7        7.44        5.95      4.85 o
  10   4   7        0.40        4.77      5.51 o
  11   4   7       10.31       12.35     11.79 o
  12   4   7        5.27       -1.28     12.56 o
 -13   5   7       19.41       57.94     16.18 o
 -12   5   7        6.63       -9.29     11.08 o
 -11   5   7       42.43       39.73      8.14 o
 -10   5   7       12.32       14.38      4.90 o
  -9   5   7       23.54       19.62      4.42 o
  -8   5   7       14.86        6.62      4.82 o
  -7   5   7     1049.37     1000.32     19.47 o
  -6   5   7      218.78      217.66      5.30 o
  -5   5   7       47.31       39.19      2.54 o
  -4   5   7       66.74       64.66      3.05 o
  -3   5   7       27.50       29.83      1.75 o
  -2   5   7        1.86       -1.95      1.95 o
  -1   5   7      896.46      945.93     11.60 o
   0   5   7      801.09      786.06     11.09 o
   1   5   7      557.11      569.43      7.22 o
   2   5   7       72.92       80.38      2.82 o
   3   5   7      271.43      302.41      5.51 o
   4   5   7      591.45      535.86      7.09 o
   5   5   7      274.11      267.59      5.99 o
   6   5   7        0.16       -0.03      2.49 o
   7   5   7       13.85       16.91      3.81 o
   8   5   7      132.49      128.65      8.49 o
   9   5   7        0.87       -4.09      4.09 o
  10   5   7       37.45       41.77      9.45 o
  11   5   7        1.61        0.57      7.16 o
  12   5   7        8.11        6.92     12.66 o
 -12   6   7        7.38       14.42      8.90 o
 -11   6   7        0.49       -2.28      7.51 o
 -10   6   7        3.40       -0.57      5.90 o
  -9   6   7        7.46       -2.54      4.17 o
  -8   6   7        0.07       -1.74      3.82 o
  -7   6   7        3.55        0.60      3.18 o
  -6   6   7       51.63       50.96      3.66 o
  -5   6   7       86.06       77.67      3.63 o
  -4   6   7      885.90      836.46     10.08 o
  -3   6   7       68.32       74.70      2.87 o
  -2   6   7        6.76       12.94      1.68 o
  -1   6   7        0.32       -0.43      1.76 o
   0   6   7      102.16      113.72      3.94 o
   1   6   7      588.11      598.05      9.57 o
   2   6   7       10.87        6.76      1.76 o
   3   6   7      383.36      404.76      6.26 o
   4   6   7       23.96       21.23      2.62 o
   5   6   7      285.15      253.07      6.32 o
   6   6   7        9.69        9.27      3.44 o
   7   6   7       17.93        9.16      3.68 o
   8   6   7       24.64       33.12      5.23 o
   9   6   7        3.50       -1.11      4.40 o
  10   6   7       59.38       57.45      7.66 o
  11   6   7        0.08        3.10      6.15 o
 -12   7   7        0.87       14.32      8.14 o
 -11   7   7        0.62        9.41      6.65 o
 -10   7   7        4.82        7.13      5.30 o
  -9   7   7        0.42       -4.35      4.35 o
  -8   7   7       13.81        0.67      4.25 o
  -7   7   7       12.77        0.51      4.82 o
  -6   7   7      232.67      228.07      7.91 o
  -5   7   7      127.59      113.05      4.29 o
  -4   7   7      536.10      479.48     11.75 o
  -3   7   7        0.00       -1.90      1.90 o
  -2   7   7      613.53      593.29      9.38 o
  -1   7   7      199.73      194.51      4.61 o
   0   7   7       37.43       38.38      2.78 o
   1   7   7      223.58      224.94      5.67 o
   2   7   7      147.61      156.52      6.59 o
   3   7   7      503.87      517.89      7.38 o
   4   7   7       57.52       55.47      3.32 o
   5   7   7      153.96      164.36      5.42 o
   6   7   7       10.26        9.44      3.45 o
   7   7   7       14.51        8.63      5.39 o
   8   7   7       86.87       92.97      7.19 o
   9   7   7        2.20       -3.28      4.70 o
  10   7   7        0.06        6.82      5.72 o
 -11   8   7        0.54       -6.54      6.54 o
 -10   8   7        7.10        3.66      5.34 o
  -9   8   7        2.60        2.57      5.46 o
  -8   8   7       10.60       10.86      4.70 o
  -7   8   7        0.01       -0.65      3.92 o
  -6   8   7       75.40       74.45      5.86 o
  -5   8   7       13.18       14.29      2.44 o
  -4   8   7        0.01       -1.84      1.84 o
  -3   8   7      154.53      171.47      4.03 o
  -2   8   7       31.71       32.78      2.87 o
  -1   8   7       34.26       43.64      2.72 o
   0   8   7       14.35       15.30      3.25 o
   1   8   7       27.35       28.31      2.98 o
   2   8   7        4.40        0.71      2.59 o
   3   8   7       40.89       46.24      3.15 o
   4   8   7      266.35      253.90      6.13 o
   5   8   7      206.02      212.00      9.34 o
   6   8   7      130.70      130.75      6.31 o
   7   8   7      109.77      131.69      6.68 o
   8   8   7        1.48        6.60      5.02 o
   9   8   7       12.86       10.81      5.48 o
 -10   9   7        7.20        4.92      7.80 o
  -9   9   7       20.29       15.75      5.54 o
  -8   9   7        0.02       -2.86      7.74 o
  -7   9   7       40.82       38.20      5.41 o
  -6   9   7       33.22       20.60      3.62 o
  -5   9   7        0.05       -2.38      2.38 o
  -4   9   7      158.31      156.87      4.45 o
  -3   9   7       57.38       60.94      3.33 o
  -2   9   7      122.64      130.85      4.78 o
  -1   9   7       78.61       65.92      3.84 o
   0   9   7      105.62      101.73      5.63 o
   1   9   7       66.30       71.68      4.90 o
   2   9   7       60.85       76.95      4.62 o
   3   9   7      180.78      179.82      5.42 o
   4   9   7      102.03      107.61      4.69 o
   5   9   7        0.45       -3.26      3.26 o
   6   9   7       18.40       15.58      7.16 o
   7   9   7        0.93       -0.79      4.51 o
   8   9   7       65.18       61.30      6.73 o
  -8  10   7        0.26       -4.44      4.44 o
  -7  10   7        0.06        1.39      4.33 o
  -6  10   7        0.39       -3.91      3.91 o
  -5  10   7       76.75       83.83      4.18 o
  -4  10   7      146.38      134.07      4.26 o
  -3  10   7      187.20      187.36      4.87 o
  -2  10   7       37.57       38.27      3.87 o
  -1  10   7      161.12      173.72      7.07 o
   0  10   7       85.57       85.97      5.38 o
   1  10   7        3.11       11.28      3.21 o
   2  10   7        3.78       -1.18      3.48 o
   3  10   7       13.03       11.00      2.80 o
   4  10   7       43.04       39.41      4.02 o
   5  10   7       41.09       41.01      5.55 o
   6  10   7        7.84        1.70      4.40 o
   7  10   7       46.52       57.85      7.44 o
  -6  11   7       21.86       18.01      5.79 o
  -5  11   7       41.49       51.78      5.43 o
  -4  11   7       24.66       25.13      4.71 o
  -3  11   7        2.86        5.86      2.35 o
  -2  11   7       16.73       18.98      2.87 o
  -1  11   7        2.92        1.93      5.56 o
   0  11   7       29.48       36.93      4.73 o
   1  11   7       13.96       17.68      4.34 o
   2  11   7        8.18       11.38      4.77 o
   3  11   7       10.24        9.62      4.83 o
   4  11   7        6.82        4.31      6.35 o
   5  11   7       21.80       27.32      4.30 o
  -3  12   7       46.06       58.30      5.31 o
  -2  12   7      129.18      131.91      6.18 o
  -1  12   7       14.79       19.85      9.12 o
   0  12   7        5.91       13.33      4.46 o
   1  12   7       10.29       14.30      4.75 o
   2  12   7       13.35       -3.52      7.50 o
 -14   0   8       92.59      108.27     18.38 o
 -13   0   8       11.22       22.26     12.71 o
 -12   0   8        5.07        1.02     10.77 o
 -11   0   8      249.74      248.71     21.18 o
 -10   0   8     1630.44     1616.34     53.40 o
  -9   0   8      127.42      124.99      8.04 o
  -8   0   8     1024.16      995.01     21.07 o
  -7   0   8      800.31      909.47     18.97 o
  -6   0   8       11.03        2.60      3.09 o
  -5   0   8     1728.77     1800.82     23.89 o
  -4   0   8       14.07       27.37      2.20 o
  -3   0   8      482.34      469.01      6.63 o
  -2   0   8      429.72      444.90      6.71 o
  -1   0   8      546.77      628.65      9.16 o
   0   0   8     2329.31     2182.01     25.56 o
   1   0   8     1969.14     2354.35     27.56 o
   2   0   8       16.58       25.33      2.21 o
   3   0   8       32.19       20.92      2.32 o
   4   0   8      539.28      557.34      8.80 o
   5   0   8      215.38      217.03      7.00 o
   6   0   8       23.35       24.68      4.38 o
   7   0   8       20.17       24.67      5.15 o
   8   0   8        0.88       -3.07      6.33 o
   9   0   8       14.24       -8.58      8.58 o
  10   0   8      179.95      127.16     16.49 o
  11   0   8        9.92        7.45     10.52 o
  12   0   8        0.01       21.44     13.53 o
  13   0   8        0.70      -10.11     10.11 o
 -14   1   8        4.27        3.93      8.86 o
 -13   1   8       41.92       38.19      9.71 o
 -12   1   8      115.51      114.79     22.84 o
 -11   1   8       65.48       71.86      9.73 o
 -10   1   8      141.03      132.72     10.21 o
  -9   1   8       75.80       72.24      8.02 o
  -8   1   8       51.84       41.79      4.69 o
  -7   1   8        2.92        1.15      2.03 o
  -6   1   8        5.88        1.21      1.29 o
  -5   1   8      121.11      115.85      3.52 o
  -4   1   8      583.05      634.69     11.71 o
  -3   1   8     1225.04     1126.40     10.50 o
  -2   1   8      911.62      779.15      7.31 o
  -1   1   8       19.97       14.74      1.11 o
   0   1   8       81.94      101.45      2.15 o
   1   1   8      816.31      855.33      8.50 o
   2   1   8      248.10      258.04      4.55 o
   3   1   8       45.17       51.69      2.00 o
   4   1   8       92.32       99.57      3.08 o
   5   1   8        9.49        0.71      1.87 o
   6   1   8       55.79       52.15      3.48 o
   7   1   8      365.08      360.14      8.41 o
   8   1   8       18.27       18.27      6.61 o
   9   1   8        1.79        4.00      5.61 o
  10   1   8        2.62        3.68      7.08 o
  11   1   8        0.16       -2.70      6.91 o
  12   1   8        1.20        3.14      8.21 o
  13   1   8        0.34       -9.06      9.06 o
 -14   2   8       54.03       66.51     11.85 o
 -13   2   8       32.86       13.62      8.48 o
 -12   2   8        0.94       -4.93      7.05 o
 -11   2   8       58.91       67.35      9.42 o
 -10   2   8       40.51       38.72      5.88 o
  -9   2   8       32.79       29.54      7.72 o
  -8   2   8      482.21      492.34      8.65 o
  -7   2   8      391.70      375.50      6.59 o
  -6   2   8     1533.45     1562.65     15.68 o
  -5   2   8      775.53      825.35      8.93 o
  -4   2   8      106.70      131.57      3.17 o
  -3   2   8      588.00      688.84      7.19 o
  -2   2   8      535.66      529.79      5.45 o
  -1   2   8       97.29      125.07      4.61 o
   0   2   8      158.30      139.12      2.54 o
   1   2   8        0.87       -0.94      0.94 o
   2   2   8     2223.25     2390.81     18.75 o
   3   2   8      104.73       87.58      2.49 o
   4   2   8       12.69        8.69      1.74 o
   5   2   8        0.15       -0.80      2.01 o
   6   2   8      111.92      108.85      5.33 o
   7   2   8        9.95       -0.14      3.43 o
   8   2   8      987.24      933.84     18.53 o
   9   2   8      666.94      647.01     17.92 o
  10   2   8       24.98       19.84     11.36 o
  11   2   8      129.90      138.36     12.62 o
  12   2   8       36.07       31.55      9.75 o
  13   2   8        2.93       -5.10     12.61 o
 -14   3   8        0.29        8.51      9.19 o
 -13   3   8       86.93      113.70     12.65 o
 -12   3   8        0.04       -6.80      6.80 o
 -11   3   8        0.04       -5.22      5.22 o
 -10   3   8      129.01      132.51      8.01 o
  -9   3   8      243.20      228.50     16.76 o
  -8   3   8      130.94      141.27      7.16 o
  -7   3   8       29.58       36.76      3.23 o
  -6   3   8       38.26       39.10      2.64 o
  -5   3   8      110.82      110.55      3.45 o
  -4   3   8     1547.29     1654.67     15.58 o
  -3   3   8      202.83      246.72      4.07 o
  -2   3   8     1542.57     1437.80     14.04 o
  -1   3   8      957.44      987.87     10.88 o
   0   3   8     1362.45     1394.78     13.42 o
   1   3   8     2103.87     2163.50     18.59 o
   2   3   8      115.30      115.84      3.08 o
   3   3   8      234.88      256.69      4.90 o
   4   3   8      422.64      438.55      6.69 o
   5   3   8      433.14      455.92      7.20 o
   6   3   8       24.25       35.11      3.12 o
   7   3   8      565.00      557.22     13.00 o
   8   3   8       23.60       20.67      4.97 o
   9   3   8       50.49       49.80      7.00 o
  10   3   8       17.91       16.88      6.22 o
  11   3   8       32.48       40.00      9.26 o
  12   3   8        5.14        2.18      7.99 o
 -13   4   8       13.81       11.74     13.48 o
 -12   4   8        0.94       -7.29      7.29 o
 -11   4   8       28.94       17.77      6.26 o
 -10   4   8       44.49       47.84      5.89 o
  -9   4   8       68.96       62.01      7.95 o
  -8   4   8      625.46      609.79     13.95 o
  -7   4   8     1158.77     1211.91     15.75 o
  -6   4   8      634.22      583.81      8.03 o
  -5   4   8      108.14      120.19      3.46 o
  -4   4   8      120.90      113.83      3.16 o
  -3   4   8      471.59      516.63      6.30 o
  -2   4   8      238.87      219.49      3.98 o
  -1   4   8     1380.73     1349.72     12.45 o
   0   4   8      586.57      564.63      6.73 o
   1   4   8     3584.87     3528.25     29.12 o
   2   4   8     2602.58     2636.09     24.05 o
   3   4   8        1.09        6.41      1.81 o
   4   4   8      896.30      910.42     10.68 o
   5   4   8       13.14       14.87      2.47 o
   6   4   8      422.90      440.58      8.20 o
   7   4   8       29.92       33.99      3.95 o
   8   4   8       26.66       31.13      4.54 o
   9   4   8       14.92        3.61      4.77 o
  10   4   8       31.75       50.25      8.87 o
  11   4   8       34.24       23.58     13.07 o
  12   4   8        5.70       17.51     13.22 o
 -13   5   8       40.25       40.63     15.67 o
 -12   5   8        0.46      -10.36     10.36 o
 -11   5   8      108.63      104.85     17.12 o
 -10   5   8       80.84       79.21      7.21 o
  -9   5   8      104.24      106.89      6.31 o
  -8   5   8      208.36      184.08      7.39 o
  -7   5   8      102.61       83.01      4.45 o
  -6   5   8        1.87       -1.64      1.95 o
  -5   5   8      243.78      243.30      4.81 o
  -4   5   8       93.56       87.10      2.79 o
  -3   5   8        0.13       -0.37      1.48 o
  -2   5   8       77.22       68.68      2.33 o
  -1   5   8      686.72      688.65      7.35 o
   0   5   8      534.05      521.17      6.37 o
   1   5   8       10.76        6.30      1.80 o
   2   5   8        0.04       -0.66      1.38 o
   3   5   8      552.83      482.69      9.01 o
   4   5   8     1145.75     1091.96     12.30 o
   5   5   8      379.40      352.71      6.98 o
   6   5   8      310.05      296.51      7.29 o
   7   5   8       65.14       60.44      4.99 o
   8   5   8      247.17      264.45     10.01 o
   9   5   8       12.03       10.22      5.20 o
  10   5   8        0.09       -1.97      5.37 o
  11   5   8        0.12       -1.24      7.46 o
 -12   6   8        0.27       -7.42      7.42 o
 -11   6   8        5.66       -3.07      7.38 o
 -10   6   8       13.42        4.40      8.00 o
  -9   6   8        0.59       -3.94      3.94 o
  -8   6   8        8.02        6.41      4.15 o
  -7   6   8      113.94      110.33      5.24 o
  -6   6   8       26.57       16.23      3.03 o
  -5   6   8        4.45        2.86      2.16 o
  -4   6   8       88.85       85.26      3.28 o
  -3   6   8       68.32       56.93      2.46 o
  -2   6   8      127.03      121.18      3.40 o
  -1   6   8      113.81      120.58      3.31 o
   0   6   8       35.36       31.50      3.26 o
   1   6   8      238.41      242.22      4.60 o
   2   6   8        1.99        3.34      1.76 o
   3   6   8       47.18       54.03      2.94 o
   4   6   8        1.98       -0.75      2.36 o
   5   6   8       78.67       70.26      4.21 o
   6   6   8       10.06        7.94      3.33 o
   7   6   8        1.31       -2.48      3.49 o
   8   6   8       89.81      101.20      7.02 o
   9   6   8        1.14       -5.63      6.24 o
  10   6   8      130.24      138.43      9.86 o
  11   6   8       16.15       21.53      6.99 o
 -12   7   8      105.38      125.58     12.78 o
 -11   7   8       88.52       94.66      8.25 o
 -10   7   8       48.65       41.96      6.45 o
  -9   7   8        0.71       -4.32      4.32 o
  -8   7   8       54.41       57.25      5.97 o
  -7   7   8       15.67       15.95      4.27 o
  -6   7   8       87.40       75.72      3.79 o
  -5   7   8      481.81      489.11      7.82 o
  -4   7   8     1335.47     1239.14     13.75 o
  -3   7   8       65.08       56.98      2.84 o
  -2   7   8     1169.36     1140.06     12.83 o
  -1   7   8      101.90      102.18      3.75 o
   0   7   8      136.37      127.08      4.61 o
   1   7   8       31.79       41.35      3.28 o
   2   7   8      593.16      539.66      7.99 o
   3   7   8        7.68        5.77      2.30 o
   4   7   8        0.26       -2.41      2.41 o
   5   7   8      148.09      160.50      6.41 o
   6   7   8       77.46       97.00      5.53 o
   7   7   8       28.89       30.36      4.68 o
   8   7   8       29.39       25.19      5.38 o
   9   7   8       20.41       11.05      6.91 o
  10   7   8        1.04       -1.59      7.05 o
 -11   8   8       18.30       15.02      7.75 o
 -10   8   8       52.15       58.57      7.14 o
  -9   8   8      144.61      152.90      8.76 o
  -8   8   8       59.22       75.54      7.64 o
  -7   8   8        0.10       -2.22      3.84 o
  -6   8   8      117.06      110.37      5.31 o
  -5   8   8        0.95       -2.10      2.10 o
  -4   8   8        4.34        5.19      2.09 o
  -3   8   8       78.19       92.55      3.44 o
  -2   8   8      403.90      393.05      8.02 o
  -1   8   8       21.85       15.88      2.50 o
   0   8   8       74.71       70.04      4.07 o
   1   8   8      444.69      457.67      8.89 o
   2   8   8        0.76        1.07      2.00 o
   3   8   8        0.07        0.14      2.44 o
   4   8   8       79.08       98.55      5.21 o
   5   8   8      364.46      392.77      9.64 o
   6   8   8        2.74       -1.27      4.01 o
   7   8   8       61.99       62.34      5.58 o
   8   8   8        2.07       -1.20      4.84 o
   9   8   8       54.44       53.75      6.91 o
 -10   9   8       20.36        1.74     10.77 o
  -9   9   8        4.97       -1.42      4.79 o
  -8   9   8        4.57       -5.13      5.13 o
  -7   9   8       15.21       15.43      4.78 o
  -6   9   8      108.41      113.40      5.31 o
  -5   9   8        3.54        3.72      2.57 o
  -4   9   8       81.57       99.27      3.64 o
  -3   9   8      444.28      474.41      7.26 o
  -2   9   8      346.63      332.98      7.37 o
  -1   9   8       12.66       11.25      2.90 o
   0   9   8       16.94       13.53      3.69 o
   1   9   8        1.73       -4.55      4.55 o
   2   9   8       10.26       11.56      3.37 o
   3   9   8       82.02       92.43      4.20 o
   4   9   8      127.58      136.87      5.98 o
   5   9   8      155.72      167.93      6.90 o
   6   9   8      128.35      144.41      7.72 o
   7   9   8       32.08       40.63      5.34 o
   8   9   8       47.54       55.97      6.77 o
  -8  10   8        6.60       -2.72      4.73 o
  -7  10   8        8.11        3.58      4.46 o
  -6  10   8        1.88       -1.30      4.26 o
  -5  10   8       77.93       81.76      4.84 o
  -4  10   8       18.22       16.86      2.84 o
  -3  10   8        4.41        0.47      2.46 o
  -2  10   8        1.47        6.34      3.29 o
  -1  10   8      104.46      114.69      6.20 o
   0  10   8       41.21       48.08      4.86 o
   1  10   8       94.60       93.08      6.01 o
   2  10   8       58.72       62.54      5.06 o
   3  10   8      129.03      135.43      5.14 o
   4  10   8      110.27      111.40      5.45 o
   5  10   8       21.25       23.93      4.20 o
   6  10   8        0.17        3.21      4.61 o
   7  10   8       46.87       54.26      6.59 o
  -6  11   8        1.60        1.45      5.11 o
  -5  11   8        0.85       -3.12      4.65 o
  -4  11   8       33.01       26.78      3.36 o
  -3  11   8        7.39       11.59      2.80 o
  -2  11   8       20.19       20.93      3.86 o
  -1  11   8      155.17      139.19      7.88 o
   0  11   8       18.56       21.41      4.58 o
   1  11   8        5.52        1.30      4.12 o
   2  11   8        0.06       -2.04      3.70 o
   3  11   8        0.61       -2.33      3.46 o
   4  11   8        0.96       -3.12      3.12 o
   5  11   8       18.47       13.54      6.43 o
  -3  12   8        2.95        9.93      9.85 o
  -2  12   8       27.71       30.10      4.27 o
  -1  12   8        9.88       10.14      4.87 o
   0  12   8       53.92       61.98     10.93 o
   1  12   8       79.87       91.06      8.74 o
 -14   1   9        0.00       -8.31      8.31 o
 -13   1   9       54.40       65.37     18.79 o
 -12   1   9        1.48       -4.07      7.14 o
 -11   1   9       65.81       65.39      9.47 o
 -10   1   9      193.22      209.97     20.09 o
  -9   1   9      166.68      180.65      8.82 o
  -8   1   9      180.42      178.13      7.83 o
  -7   1   9      294.86      316.76      7.72 o
  -6   1   9      237.91      248.87      7.66 o
  -5   1   9      275.56      303.72      5.54 o
  -4   1   9       41.47       30.17      1.96 o
  -3   1   9        1.65        4.92      1.19 o
  -2   1   9     1834.91     1788.17     16.22 o
  -1   1   9       62.69       52.09      1.77 o
   0   1   9        1.16        0.64      0.94 o
   1   1   9      285.36      259.64      4.46 o
   2   1   9      587.82      625.73     10.25 o
   3   1   9      559.70      535.69      6.50 o
   4   1   9        5.88        5.46      1.59 o
   5   1   9      165.00      180.74      5.14 o
   6   1   9      164.08      153.87      4.88 o
   7   1   9       95.79       81.89      5.36 o
   8   1   9      503.56      475.65     15.46 o
   9   1   9      109.06       99.90     12.66 o
  10   1   9       36.30       31.46      8.50 o
  11   1   9       13.43        2.25      7.72 o
  12   1   9        9.74       -8.08      8.17 o
 -14   2   9        7.51       17.42      9.93 o
 -13   2   9       19.89       35.02      9.60 o
 -12   2   9       15.53       15.51      8.17 o
 -11   2   9        6.43        9.25      7.02 o
 -10   2   9        8.86        7.37      4.85 o
  -9   2   9      142.11      116.10      8.25 o
  -8   2   9      154.81      128.68      5.08 o
  -7   2   9      154.08      123.53      4.01 o
  -6   2   9      336.50      373.01      5.88 o
  -5   2   9        3.57       -1.36      1.36 o
  -4   2   9     1941.77     2038.91     17.77 o
  -3   2   9      181.93      164.28      3.23 o
  -2   2   9     1735.42     1790.69     14.57 o
  -1   2   9       18.07       22.27      1.40 o
   0   2   9      785.31      923.07      9.19 o
   1   2   9     2358.75     2465.85     20.05 o
   2   2   9       44.44       55.43      2.03 o
   3   2   9     1058.78     1148.49     10.96 o
   4   2   9       69.32       61.67      2.90 o
   5   2   9       13.72       14.84      2.31 o
   6   2   9      482.66      475.13      8.11 o
   7   2   9        8.26       -4.00      4.00 o
   8   2   9      114.27      106.31      7.24 o
   9   2   9       37.19       37.34      6.88 o
  10   2   9       24.64       31.02      8.44 o
  11   2   9        2.25        9.22      7.67 o
  12   2   9        1.80       15.16      8.73 o
 -14   3   9        2.91        1.65     12.40 o
 -13   3   9        1.66        7.29      8.45 o
 -12   3   9        7.87        7.98      7.75 o
 -11   3   9       38.88       28.46      9.34 o
 -10   3   9       17.94        3.56      4.81 o
  -9   3   9       35.67       31.06      5.49 o
  -8   3   9       36.45       30.09      4.89 o
  -7   3   9      450.83      444.07      8.43 o
  -6   3   9      600.62      588.46      9.57 o
  -5   3   9      537.60      546.10      9.64 o
  -4   3   9      840.26      982.32     10.45 o
  -3   3   9      585.04      571.69      6.87 o
  -2   3   9       26.33       46.63      2.10 o
  -1   3   9      217.27      219.22      3.88 o
   0   3   9      761.74      779.49      8.06 o
   1   3   9     1145.50     1204.84     11.42 o
   2   3   9       53.83       58.48      2.38 o
   3   3   9      236.88      248.14      4.69 o
   4   3   9      977.55     1046.24     11.27 o
   5   3   9       21.46       22.94      2.27 o
   6   3   9       61.69       58.78      3.98 o
   7   3   9       32.13       34.52      4.46 o
   8   3   9       37.53       31.84      5.53 o
   9   3   9        0.00       -4.90      4.90 o
  10   3   9       37.43       27.62      8.30 o
  11   3   9       14.18       -3.04      7.27 o
  12   3   9        0.66       -7.66     11.59 o
 -13   4   9       11.63       -6.33     11.89 o
 -12   4   9       17.15       13.10      8.60 o
 -11   4   9        0.63       -2.52      5.25 o
 -10   4   9        9.26        0.75      4.57 o
  -9   4   9        1.57       -3.69      4.27 o
  -8   4   9      257.32      248.37      9.68 o
  -7   4   9      184.82      195.82      8.85 o
  -6   4   9       98.91       92.02      3.47 o
  -5   4   9      201.41      208.67      4.46 o
  -4   4   9        1.13        0.16      1.44 o
  -3   4   9      151.63      113.93      3.28 o
  -2   4   9        0.00       -0.61      1.37 o
  -1   4   9     1442.17     1435.40     15.10 o
   0   4   9     1128.56     1152.70     11.80 o
   1   4   9      143.20      164.48      3.38 o
   2   4   9      221.54      236.77      4.13 o
   3   4   9      400.35      402.39      6.51 o
   4   4   9       41.47       47.72      2.75 o
   5   4   9       72.87       76.23      4.03 o
   6   4   9        0.07       -2.14      2.96 o
   7   4   9      128.32      135.13      5.74 o
   8   4   9      467.56      449.41     11.08 o
   9   4   9       43.48       36.93      5.50 o
  10   4   9        0.04       -4.88      4.88 o
  11   4   9       12.29       -5.67     11.03 o
  12   4   9        0.64       11.26      8.41 o
 -13   5   9       27.89        5.51     13.63 o
 -12   5   9        1.52        3.37     11.74 o
 -11   5   9        0.16       -5.72      5.72 o
 -10   5   9       13.05        5.93      5.35 o
  -9   5   9       53.26       42.80      5.06 o
  -8   5   9       29.08       16.19      4.28 o
  -7   5   9       25.86       19.02      3.43 o
  -6   5   9       99.79       85.85      3.48 o
  -5   5   9        4.58        2.85      1.81 o
  -4   5   9      208.31      196.94      4.16 o
  -3   5   9      939.07      958.72     10.65 o
  -2   5   9       43.38       35.36      2.04 o
  -1   5   9       31.75       41.49      1.95 o
   0   5   9      328.83      353.75      5.23 o
   1   5   9      181.71      184.66      4.20 o
   2   5   9        0.71       -1.40      1.40 o
   3   5   9       38.54       58.60      2.90 o
   4   5   9      254.25      263.36      5.45 o
   5   5   9        0.70       -2.25      2.25 o
   6   5   9        0.57       -2.40      2.75 o
   7   5   9       80.73       75.86      5.33 o
   8   5   9       56.48       65.28      9.05 o
   9   5   9       33.01       41.14      5.84 o
  10   5   9       84.21       97.52      8.74 o
  11   5   9        3.52        4.15      7.31 o
 -12   6   9       17.49       17.49      9.18 o
 -11   6   9        0.92       -2.92      6.76 o
 -10   6   9        0.69       -4.45      4.45 o
  -9   6   9       20.27        9.78      4.75 o
  -8   6   9       46.02       35.98      5.25 o
  -7   6   9       62.62       52.46      4.25 o
  -6   6   9      307.46      281.46      7.50 o
  -5   6   9      471.67      457.93      7.49 o
  -4   6   9       33.65       31.84      2.36 o
  -3   6   9      866.09      839.02     10.65 o
  -2   6   9        1.75        0.70      1.24 o
  -1   6   9      109.48      128.22      3.35 o
   0   6   9      263.02      279.70      5.06 o
   1   6   9       25.69       25.25      2.17 o
   2   6   9       72.71       66.22      3.02 o
   3   6   9       41.83       46.02      3.11 o
   4   6   9        1.49       -1.73      2.22 o
   5   6   9        2.37       -1.20      2.69 o
   6   6   9        1.27       -2.96      2.96 o
   7   6   9       23.53       23.74      4.41 o
   8   6   9        0.00       -3.13      4.17 o
   9   6   9       12.32       15.74      5.34 o
  10   6   9       15.48       26.19      6.81 o
  11   6   9        0.40       -4.88      7.76 o
 -11   7   9        3.38       -4.56      8.37 o
 -10   7   9        1.55       -3.14      5.05 o
  -9   7   9       41.06       32.76      5.76 o
  -8   7   9       76.61       79.97      6.51 o
  -7   7   9      123.30      113.74      6.70 o
  -6   7   9      287.91      286.56      6.92 o
  -5   7   9        5.76        0.07      2.24 o
  -4   7   9       12.21       11.44      2.42 o
  -3   7   9       78.65       59.92      3.08 o
  -2   7   9      411.29      396.43      6.92 o
  -1   7   9        7.67        1.93      1.91 o
   0   7   9      268.38      280.19      5.20 o
   1   7   9      824.91      840.31     10.62 o
   2   7   9      421.86      405.84      7.03 o
   3   7   9      123.75      106.72      4.00 o
   4   7   9       21.32       24.16      3.61 o
   5   7   9        0.65       -1.59      3.03 o
   6   7   9      188.59      204.14     15.81 o
   7   7   9       51.08       50.08      5.71 o
   8   7   9        1.08       -0.60      4.58 o
   9   7   9        3.85        1.39      7.14 o
  10   7   9       17.61       20.78      9.51 o
 -11   8   9       14.30       13.74      7.34 o
 -10   8   9       42.50       35.07      6.63 o
  -9   8   9       25.12       28.44      8.46 o
  -8   8   9        1.47       -4.21      4.21 o
  -7   8   9       23.21       22.16      4.79 o
  -6   8   9       75.87       79.15      4.18 o
  -5   8   9       12.12        7.79      2.43 o
  -4   8   9      246.56      233.51      5.27 o
  -3   8   9      685.37      687.39      9.61 o
  -2   8   9       73.69       73.47      3.14 o
  -1   8   9      296.17      321.27      7.22 o
   0   8   9       18.38       18.31      3.74 o
   1   8   9       13.63       11.42      2.19 o
   2   8   9        9.29        9.31      2.29 o
   3   8   9      548.41      550.05      8.66 o
   4   8   9      156.91      157.27      5.79 o
   5   8   9      303.12      299.01      8.61 o
   6   8   9       31.27       31.74      5.05 o
   7   8   9        7.56        5.87      4.41 o
   8   8   9       44.49       50.79      6.49 o
   9   8   9       15.95       10.57      6.60 o
  -9   9   9        2.05        1.70      5.88 o
  -8   9   9       21.64       18.61      5.37 o
  -7   9   9       12.53        3.22      4.36 o
  -6   9   9       23.49       22.69      4.02 o
  -5   9   9       22.03       19.93      3.04 o
  -4   9   9       80.16       82.89      4.63 o
  -3   9   9        9.34        5.32      2.65 o
  -2   9   9       15.63       13.50      2.39 o
  -1   9   9      139.89      140.87      9.02 o
   0   9   9        0.21       -2.47      5.02 o
   1   9   9        2.76        3.66      2.24 o
   2   9   9       15.77        6.24      2.26 o
   3   9   9       37.23       38.86      3.46 o
   4   9   9        7.74        7.62      3.42 o
   5   9   9        0.14        2.20      3.50 o
   6   9   9        0.13       -2.06      4.10 o
   7   9   9       63.52       70.36      6.85 o
   8   9   9        0.01        2.04      5.19 o
  -8  10   9        0.43       -5.90      5.90 o
  -7  10   9        5.70        9.67      6.11 o
  -6  10   9        1.08        9.52      4.30 o
  -5  10   9      252.74      267.62      6.85 o
  -4  10   9       24.74       25.20      3.11 o
  -3  10   9       29.78       35.58      2.77 o
  -2  10   9      103.83       95.26      4.66 o
  -1  10   9       59.24       64.78      6.27 o
   0  10   9        4.79        5.94      4.00 o
   1  10   9        3.67        5.19      4.20 o
   2  10   9       56.06       59.12      3.54 o
   3  10   9       80.42       84.68      4.74 o
   4  10   9        5.75        5.18      3.36 o
   5  10   9       59.72       73.14      6.31 o
   6  10   9       87.49       92.65      7.29 o
  -6  11   9       29.73       35.57      6.61 o
  -5  11   9        1.98       -3.76      3.76 o
  -4  11   9        1.94        5.19      2.94 o
  -3  11   9       44.75       52.21      3.95 o
  -2  11   9       45.75       45.18      6.05 o
  -1  11   9        7.36       10.87      4.93 o
   0  11   9       90.05       94.40      7.15 o
   1  11   9        0.09       -0.77      3.40 o
   2  11   9       13.53        8.09      4.82 o
   3  11   9        0.78       -3.06      3.06 o
   4  11   9        3.47        2.05      4.32 o
  -2  12   9       45.70       46.36     11.56 o
  -1  12   9       38.66       35.40      7.15 o
   0  12   9        8.88        8.98      7.86 o
 -14   0  10       16.68       21.54     13.53 o
 -13   0  10       23.64       56.46     14.91 o
 -12   0  10        1.02       -9.39      9.39 o
 -11   0  10       66.05       86.37     14.55 o
 -10   0  10     1610.74     1640.74     54.21 o
  -9   0  10      705.42      738.20     18.56 o
  -8   0  10     1173.61     1232.53     24.53 o
  -7   0  10        0.70       -0.54      3.48 o
  -6   0  10      123.39      125.25      6.72 o
  -5   0  10     3387.48     3657.06     42.86 o
  -4   0  10      426.78      477.01      7.90 o
  -3   0  10      731.95      755.76     10.36 o
  -2   0  10     3131.27     2947.89     31.34 o
  -1   0  10     1366.13     1233.99     16.12 o
   0   0  10      172.59      147.26      5.36 o
   1   0  10        2.09        7.19      1.98 o
   2   0  10       10.47        0.79      2.31 o
   3   0  10        0.09       -1.79      1.88 o
   4   0  10       35.52       33.34      3.02 o
   5   0  10      293.06      267.87      8.13 o
   6   0  10      387.58      348.47     30.26 o
   7   0  10     1134.10     1187.79     29.84 o
   8   0  10      273.31      226.55     19.14 o
   9   0  10      468.96      448.10     26.24 o
  10   0  10      101.73      105.11     15.93 o
  11   0  10        1.90       -8.83     10.01 o
  12   0  10       64.66       47.99     15.72 o
 -14   1  10       21.64       13.79      9.19 o
 -13   1  10       19.17       40.07      9.81 o
 -12   1  10       28.74       31.30      8.97 o
 -11   1  10        3.07        1.07      7.04 o
 -10   1  10       27.17       24.97      7.71 o
  -9   1  10      234.00      242.64     11.39 o
  -8   1  10      316.70      320.28      9.97 o
  -7   1  10       36.95       27.79      4.45 o
  -6   1  10       11.47        7.09      2.62 o
  -5   1  10      305.14      275.08      5.32 o
  -4   1  10       14.74        7.08      1.43 o
  -3   1  10       14.38       23.32      1.72 o
  -2   1  10      673.02      761.61      8.84 o
  -1   1  10     1421.29     1482.46     13.73 o
   0   1  10     4071.27     4352.50     36.09 o
   1   1  10      101.71      103.88      4.63 o
   2   1  10      404.16      430.72      5.62 o
   3   1  10       21.18       24.80      2.17 o
   4   1  10        9.95        7.65      1.69 o
   5   1  10     1024.04      995.77     12.22 o
   6   1  10      156.84      149.74      4.97 o
   7   1  10      133.19      124.48      6.37 o
   8   1  10      109.12      109.23      8.68 o
   9   1  10       14.34       12.23      7.65 o
  10   1  10       18.71       14.82      7.88 o
  11   1  10       89.71      106.34     12.02 o
  12   1  10        0.70       -6.00      7.70 o
 -14   2  10       23.08       17.80     10.14 o
 -13   2  10        2.12       -2.65      7.90 o
 -12   2  10       61.56       49.28      9.65 o
 -11   2  10       32.67       25.94      7.89 o
 -10   2  10      195.97      203.86      9.32 o
  -9   2  10        5.52       -4.21      4.21 o
  -8   2  10      639.62      598.06     13.75 o
  -7   2  10       71.18       72.38      3.30 o
  -6   2  10        0.42       -1.36      1.64 o
  -5   2  10        0.24       -1.39      1.39 o
  -4   2  10      968.45      979.04      9.99 o
  -3   2  10       11.37        7.28      1.24 o
  -2   2  10     1537.78     1539.93     13.57 o
  -1   2  10      973.73      887.25      8.63 o
   0   2  10     2059.01     1965.83     17.53 o
   1   2  10      266.75      350.98      4.74 o
   2   2  10     2456.48     2581.38     21.39 o
   3   2  10       84.56      107.30      2.79 o
   4   2  10      261.19      268.36      5.15 o
   5   2  10        0.59       -1.90      1.90 o
   6   2  10      486.97      486.97      9.00 o
   7   2  10        0.14       -2.41      4.85 o
   8   2  10      476.74      479.26     15.30 o
   9   2  10       13.72       26.15      7.05 o
  10   2  10       74.41       93.56     10.77 o
  11   2  10       32.12       12.04     10.31 o
  12   2  10        4.15       -2.83      7.92 o
 -14   3  10       13.73       12.47      9.54 o
 -13   3  10       78.78       86.40     11.89 o
 -12   3  10        7.28        8.06      7.87 o
 -11   3  10      180.98      202.85     26.95 o
 -10   3  10        2.02       -3.27      4.46 o
  -9   3  10        0.15       -1.45      4.37 o
  -8   3  10      190.73      169.17      7.81 o
  -7   3  10      579.74      569.35      9.70 o
  -6   3  10      312.59      301.61      6.13 o
  -5   3  10      307.69      271.66      5.44 o
  -4   3  10      292.20      271.09      4.76 o
  -3   3  10       71.70       63.44      2.41 o
  -2   3  10       41.53       40.38      1.90 o
  -1   3  10      181.91      191.42      3.77 o
   0   3  10       30.83       41.79      1.87 o
   1   3  10     1071.95     1203.13     12.38 o
   2   3  10      647.01      621.82      7.76 o
   3   3  10     1312.11     1317.41     13.10 o
   4   3  10      372.89      398.62      6.18 o
   5   3  10       91.61      101.93      3.51 o
   6   3  10      361.90      357.20      8.99 o
   7   3  10       16.43       19.77      4.31 o
   8   3  10      233.87      208.22      9.35 o
   9   3  10        0.89       -4.99      4.99 o
  10   3  10       37.01       33.64      8.61 o
  11   3  10       37.60       28.94      9.00 o
  12   3  10       14.46       13.78     13.22 o
 -13   4  10       15.42       20.52     13.99 o
 -12   4  10        0.56       -7.34      7.34 o
 -11   4  10       31.24       33.01      6.73 o
 -10   4  10      110.67      122.76      7.72 o
  -9   4  10        9.30        3.79      4.51 o
  -8   4  10       50.19       39.32      5.69 o
  -7   4  10       35.73       42.80      3.62 o
  -6   4  10      270.13      282.30      5.88 o
  -5   4  10      102.82      128.70      3.72 o
  -4   4  10        8.42       10.86      1.72 o
  -3   4  10       63.04       77.50      2.83 o
  -2   4  10      375.84      425.09      6.08 o
  -1   4  10       24.32       39.71      2.30 o
   0   4  10      997.28     1000.21     10.76 o
   1   4  10      190.21      183.71      3.65 o
   2   4  10        3.04        2.67      1.55 o
   3   4  10       40.04       43.56      2.69 o
   4   4  10        1.89        0.80      2.02 o
   5   4  10      394.33      416.74      9.13 o
   6   4  10      406.38      381.79      8.46 o
   7   4  10       55.52       55.73      4.45 o
   8   4  10      187.61      208.60      8.18 o
   9   4  10       41.07       43.80      8.09 o
  10   4  10       25.99       22.75      6.35 o
  11   4  10       10.25       19.57      8.14 o
  12   4  10       16.13        9.39     14.24 o
 -13   5  10        1.03      -12.51     12.56 o
 -12   5  10        0.96        1.58     12.20 o
 -11   5  10        0.02       -4.59      4.59 o
 -10   5  10       81.02       68.88      6.81 o
  -9   5  10       30.73       29.02      4.73 o
  -8   5  10      126.27      134.43      6.52 o
  -7   5  10      554.27      575.66      9.34 o
  -6   5  10      368.75      354.33      6.57 o
  -5   5  10       78.28       82.52      3.13 o
  -4   5  10      491.94      483.91      6.74 o
  -3   5  10      191.23      206.86      4.46 o
  -2   5  10      371.08      392.55      5.89 o
  -1   5  10       59.68       65.91      3.29 o
   0   5  10      133.63      110.48      3.04 o
   1   5  10       38.50       55.52      2.52 o
   2   5  10      192.94      178.80      4.07 o
   3   5  10     1181.15     1184.47     13.89 o
   4   5  10      587.99      573.65      8.30 o
   5   5  10      260.21      248.10      6.17 o
   6   5  10        9.04        1.63      3.68 o
   7   5  10        8.35        6.08      4.24 o
   8   5  10      220.44      223.27      9.46 o
   9   5  10       24.11       24.21      6.10 o
  10   5  10        3.51       -1.68      7.61 o
  11   5  10       48.83       43.96      9.63 o
 -12   6  10       34.21       20.21      9.62 o
 -11   6  10       30.63       23.73      7.52 o
 -10   6  10       15.64       13.33      6.65 o
  -9   6  10       27.63       10.51      4.80 o
  -8   6  10      111.28      104.82      8.66 o
  -7   6  10       25.48       22.72      3.90 o
  -6   6  10      383.07      369.18      7.19 o
  -5   6  10      273.42      265.34      5.89 o
  -4   6  10     1414.46     1412.51     14.27 o
  -3   6  10     1073.25      988.44     11.24 o
  -2   6  10      388.62      373.98      5.81 o
  -1   6  10      238.83      247.02      4.63 o
   0   6  10        0.13       -1.63      1.72 o
   1   6  10        2.56        0.54      1.82 o
   2   6  10      181.97      185.67      4.86 o
   3   6  10        1.68       -2.23      2.23 o
   4   6  10      844.41      813.40     11.48 o
   5   6  10      116.57      110.46      5.50 o
   6   6  10       10.87        9.78      4.13 o
   7   6  10       69.41       65.84      5.36 o
   8   6  10       13.98        8.47      4.79 o
   9   6  10        6.95        4.71      5.10 o
  10   6  10       86.89       81.70      8.49 o
 -11   7  10       23.43       21.28      6.59 o
 -10   7  10       13.01        5.27      6.29 o
  -9   7  10       27.61       22.05      5.43 o
  -8   7  10        0.52        1.51      4.23 o
  -7   7  10       11.53       11.84      3.68 o
  -6   7  10       36.92       40.48      3.45 o
  -5   7  10      270.51      260.56      5.85 o
  -4   7  10       35.22       26.06      2.61 o
  -3   7  10      283.61      237.19      5.53 o
  -2   7  10      156.92      152.23      4.41 o
  -1   7  10      102.45      109.97      3.69 o
   0   7  10        0.24       -0.23      1.98 o
   1   7  10      635.48      600.39      8.74 o
   2   7  10      206.86      215.57      5.74 o
   3   7  10        2.43        0.02      2.26 o
   4   7  10      182.10      168.50      5.31 o
   5   7  10       46.51       52.50      4.58 o
   6   7  10      440.34      493.97     12.86 o
   7   7  10       53.95       67.67      6.30 o
   8   7  10        1.08       -4.27      4.27 o
   9   7  10        1.74       -4.70      4.70 o
  10   7  10        0.08        2.86      9.65 o
 -10   8  10       89.62       84.07      7.96 o
  -9   8  10       70.48       80.39      7.36 o
  -8   8  10       11.69        2.39      5.83 o
  -7   8  10       27.69       16.46      4.68 o
  -6   8  10        1.30       -1.66      2.64 o
  -5   8  10        1.05        0.13      2.42 o
  -4   8  10       13.49       11.30      2.40 o
  -3   8  10      132.13      144.27      5.34 o
  -2   8  10      127.28      120.40      4.13 o
  -1   8  10       84.87       77.10      3.36 o
   0   8  10      102.39       96.93      3.78 o
   1   8  10        1.57        3.22      2.34 o
   2   8  10       83.21       81.28      4.17 o
   3   8  10       35.99       53.39      3.46 o
   4   8  10       59.79       59.58      4.59 o
   5   8  10       20.86       20.18      4.09 o
   6   8  10        3.01       -1.29      6.03 o
   7   8  10        4.38        5.30      4.31 o
   8   8  10      179.01      177.92      9.48 o
   9   8  10        0.37       -5.02      5.02 o
  -9   9  10        0.13       -5.41      5.41 o
  -8   9  10        1.56        4.39      5.56 o
  -7   9  10       33.93       28.83      5.28 o
  -6   9  10        5.51       -2.65      3.33 o
  -5   9  10       37.97       34.86      3.44 o
  -4   9  10      643.03      615.06      9.76 o
  -3   9  10      243.06      224.98      5.79 o
  -2   9  10       11.99       15.64      4.17 o
  -1   9  10        0.24        0.19      2.47 o
   0   9  10       65.25       68.27      3.27 o
   1   9  10       32.01       29.99      2.80 o
   2   9  10        1.13       -2.37      2.37 o
   3   9  10       83.41       86.09      4.80 o
   4   9  10      275.39      290.59      8.35 o
   5   9  10       73.77       77.47      7.15 o
   6   9  10        4.06        3.69      4.53 o
   7   9  10       37.17       35.13      5.37 o
   8   9  10        0.28       -4.97      4.97 o
  -8  10  10       42.95       38.91      6.04 o
  -7  10  10        0.07       -4.15      4.15 o
  -6  10  10       40.28       37.81      4.90 o
  -5  10  10       10.68        8.55      3.38 o
  -4  10  10      171.00      182.98      6.07 o
  -3  10  10        8.55       13.68      3.02 o
  -2  10  10      246.37      245.36      7.06 o
  -1  10  10      190.13      193.09      6.27 o
   0  10  10       58.31       65.59      5.76 o
   1  10  10      106.46      114.32      4.89 o
   2  10  10        0.09       -3.38      3.38 o
   3  10  10       49.23       46.93      4.20 o
   4  10  10        0.80       -3.90      4.87 o
   5  10  10        7.40       14.49      4.89 o
   6  10  10       40.87       49.71      6.34 o
  -6  11  10       45.87       46.00      7.98 o
  -5  11  10       61.01       66.69      5.93 o
  -4  11  10       25.66       30.25      4.65 o
  -3  11  10        1.00        7.80      3.44 o
  -2  11  10        9.35        9.73      3.47 o
  -1  11  10        9.66        3.77      3.47 o
   0  11  10       61.18       72.96      6.29 o
   1  11  10       24.61       28.42      3.41 o
   2  11  10       99.27      111.41      5.28 o
   3  11  10       25.37       23.85      3.95 o
   4  11  10        0.39        0.43      3.55 o
 -14   1  11       27.92       30.08     10.29 o
 -13   1  11       11.15       18.96     10.29 o
 -12   1  11        9.72        6.95      7.68 o
 -11   1  11       47.42       62.62     10.85 o
 -10   1  11       46.16       60.77     12.89 o
  -9   1  11      262.16      250.66     10.01 o
  -8   1  11        0.21        0.20      2.13 o
  -7   1  11       68.34       64.66      5.11 o
  -6   1  11       48.24       47.76      2.83 o
  -5   1  11      256.72      238.01      5.75 o
  -4   1  11     1616.62     1577.81     16.65 o
  -3   1  11      783.88      767.98     12.76 o
  -2   1  11     1413.63     1371.98     18.66 o
  -1   1  11     5149.03     5592.22     48.55 o
   0   1  11       20.43       18.86      2.84 o
   1   1  11      144.80      147.26      3.80 o
   2   1  11        1.39        0.31      2.00 o
   3   1  11     1302.83     1353.47     13.77 o
   4   1  11      434.35      446.34      6.40 o
   5   1  11       14.56        9.36      2.53 o
   6   1  11       17.42        9.66      3.47 o
   7   1  11      185.56      145.70      7.75 o
   8   1  11      129.42      131.33      9.25 o
   9   1  11      236.52      186.21     13.23 o
  10   1  11        1.17       -6.70      6.70 o
  11   1  11       33.67       31.32      9.52 o
  12   1  11        0.06       -3.61      8.26 o
 -14   2  11        6.72       -3.12      8.91 o
 -13   2  11       11.51       16.87      8.88 o
 -12   2  11        2.26       -6.30      7.02 o
 -11   2  11       38.13       30.86      8.18 o
 -10   2  11      149.59      137.64      9.38 o
  -9   2  11       20.07       13.25      4.91 o
  -8   2  11      491.02      485.17     12.47 o
  -7   2  11        0.00       -2.08      2.08 o
  -6   2  11        0.05       -1.60      1.63 o
  -5   2  11      133.81      103.02      3.13 o
  -4   2  11      113.46      114.35      2.96 o
  -3   2  11      789.70      841.51      8.00 o
  -2   2  11       20.14       25.57      1.67 o
  -1   2  11      107.49      143.51      6.27 o
   0   2  11      830.86      847.80      9.01 o
   1   2  11       60.15       82.63      2.27 o
   2   2  11     1344.91     1510.20     13.67 o
   3   2  11      291.67      388.43      5.78 o
   4   2  11        2.98        5.51      2.72 o
   5   2  11       57.66       53.46      3.41 o
   6   2  11      389.32      406.89      9.05 o
   7   2  11      294.00      275.82      9.05 o
   8   2  11       43.32       66.01      7.54 o
   9   2  11       15.60        5.67      6.93 o
  10   2  11       12.75       -1.68      7.96 o
  11   2  11        9.17       17.77     12.58 o
  12   2  11        2.17       -7.86      7.86 o
 -14   3  11        3.46       15.72     13.63 o
 -13   3  11        8.55       -4.38      8.00 o
 -12   3  11        0.78        9.04      9.11 o
 -11   3  11       39.16       39.10     10.75 o
 -10   3  11        2.21       -4.50      4.50 o
  -9   3  11       52.73       53.91      5.83 o
  -8   3  11       47.39       49.12      7.01 o
  -7   3  11       52.20       55.09      3.50 o
  -6   3  11      531.88      557.07      8.55 o
  -5   3  11      277.23      293.60      5.75 o
  -4   3  11        1.75        4.90      1.63 o
  -3   3  11      500.32      489.73      6.92 o
  -2   3  11        6.90       12.27      1.63 o
  -1   3  11      103.42      122.55      3.28 o
   0   3  11       71.60       93.86      2.99 o
   1   3  11      126.72      139.66      3.58 o
   2   3  11       59.12       64.25      2.42 o
   3   3  11      775.97      802.94      9.29 o
   4   3  11       37.94       41.17      2.52 o
   5   3  11       87.25       89.55      3.43 o
   6   3  11        0.81       -3.00      3.00 o
   7   3  11       12.85       14.82      4.31 o
   8   3  11       15.05        2.75      5.56 o
   9   3  11        0.82       -2.53      7.25 o
  10   3  11        6.09        8.20      7.59 o
  11   3  11       33.54       28.96     12.86 o
  12   3  11       13.02        4.39     12.92 o
 -13   4  11       31.54        5.10     13.02 o
 -12   4  11        2.73       -7.99      7.99 o
 -11   4  11       21.60       36.76      7.56 o
 -10   4  11       15.31       25.93      5.44 o
  -9   4  11      142.95      105.50      7.01 o
  -8   4  11      302.04      280.16      9.89 o
  -7   4  11      166.34      140.83      5.19 o
  -6   4  11       98.45       97.27      4.25 o
  -5   4  11       27.84       28.25      2.35 o
  -4   4  11      303.05      294.16      5.19 o
  -3   4  11       26.25       27.04      2.14 o
  -2   4  11        2.46       -0.16      1.62 o
  -1   4  11      538.58      585.29      8.08 o
   0   4  11       86.86       97.26      3.08 o
   1   4  11       25.46       24.78      1.89 o
   2   4  11      122.38      136.19      3.80 o
   3   4  11       30.78       33.16      2.67 o
   4   4  11       90.73       97.02      3.70 o
   5   4  11        6.79       -1.21      2.51 o
   6   4  11       32.86       33.68      4.17 o
   7   4  11        9.81        9.30      3.54 o
   8   4  11       11.95       12.51      4.30 o
   9   4  11       68.78       55.55      7.01 o
  10   4  11        6.55        1.09      6.63 o
  11   4  11        3.73        3.64      7.41 o
 -13   5  11        4.69       13.38      9.70 o
 -12   5  11        1.10        0.12      8.44 o
 -11   5  11        0.00       -0.33      5.53 o
 -10   5  11        0.51        2.84      6.57 o
  -9   5  11        0.58       -2.47      3.70 o
  -8   5  11        3.79        1.06      3.65 o
  -7   5  11       79.57       80.64      5.75 o
  -6   5  11       14.96        4.22      2.25 o
  -5   5  11      167.71      160.75      4.33 o
  -4   5  11       17.79       15.46      2.01 o
  -3   5  11      132.67      137.05      3.93 o
  -2   5  11      373.37      395.13      6.13 o
  -1   5  11     1227.03     1246.70     14.07 o
   0   5  11      539.79      533.87      7.26 o
   1   5  11        9.32        7.96      1.72 o
   2   5  11      232.28      241.35      4.91 o
   3   5  11      291.28      282.51      5.94 o
   4   5  11       25.41       34.20      2.84 o
   5   5  11      220.22      202.47      5.75 o
   6   5  11       35.02       32.16      5.42 o
   7   5  11      104.27       85.70      6.35 o
   8   5  11       25.20       20.49      4.65 o
   9   5  11       24.07       30.05      6.44 o
  10   5  11       29.93       36.00      6.95 o
  11   5  11        0.01        0.72      7.30 o
 -12   6  11        4.42       -7.89      7.89 o
 -11   6  11       21.14       20.60      7.65 o
 -10   6  11        1.47       -1.94      4.75 o
  -9   6  11        0.85       10.05      4.79 o
  -8   6  11       30.18       30.64      5.01 o
  -7   6  11      113.47      108.01      5.80 o
  -6   6  11      308.61      288.61      7.03 o
  -5   6  11      339.08      332.46      6.64 o
  -4   6  11       13.84       11.72      2.28 o
  -3   6  11       40.12       31.67      2.63 o
  -2   6  11       33.99       28.49      2.36 o
  -1   6  11      143.22      139.69      4.15 o
   0   6  11        6.52        2.14      1.86 o
   1   6  11      595.16      592.06      8.68 o
   2   6  11      100.20      112.77      4.10 o
   3   6  11      252.25      261.04      6.48 o
   4   6  11        0.36        2.30      2.59 o
   5   6  11       34.16       26.90      3.90 o
   6   6  11      126.79      130.74      7.18 o
   7   6  11        9.89       10.30      4.46 o
   8   6  11        3.90        2.41      4.07 o
   9   6  11       15.20       12.61      6.22 o
  10   6  11        0.48       -1.77      5.64 o
 -11   7  11        4.71       -0.92      6.53 o
 -10   7  11       21.90       31.36      6.30 o
  -9   7  11        9.05       13.85      7.38 o
  -8   7  11       97.97      102.81      7.00 o
  -7   7  11       60.66       59.87      4.94 o
  -6   7  11        5.82        2.66      2.72 o
  -5   7  11       17.00       20.88      3.12 o
  -4   7  11       13.24       11.35      2.37 o
  -3   7  11       38.03       31.76      3.17 o
  -2   7  11      162.00      139.24      4.42 o
  -1   7  11      424.80      380.48      6.81 o
   0   7  11      122.42      125.17      4.29 o
   1   7  11      125.08      122.03      4.26 o
   2   7  11        9.34       10.67      2.55 o
   3   7  11       23.21       24.62      3.08 o
   4   7  11      120.46      122.48      5.04 o
   5   7  11      132.26      132.04      6.23 o
   6   7  11        0.94        8.39      4.49 o
   7   7  11        0.65        4.19      4.60 o
   8   7  11       33.34       25.75      5.16 o
   9   7  11        0.20       -5.31      5.31 o
 -10   8  11       31.68       34.04      6.61 o
  -9   8  11       11.10       16.81      5.49 o
  -8   8  11        0.49        6.44      4.58 o
  -7   8  11       75.98       72.97      5.38 o
  -6   8  11        4.97        7.85      3.58 o
  -5   8  11       15.91        9.57      2.79 o
  -4   8  11      161.75      141.80      4.58 o
  -3   8  11      212.44      215.31      5.68 o
  -2   8  11       74.59       75.55      3.52 o
  -1   8  11       75.57       74.29      3.64 o
   0   8  11       31.77       37.84      2.91 o
   1   8  11        0.02        2.50      2.28 o
   2   8  11        2.46        3.33      2.51 o
   3   8  11       89.06       95.94      4.53 o
   4   8  11      163.00      172.27      6.98 o
   5   8  11        1.15        6.67      4.35 o
   6   8  11       46.92       36.51      5.53 o
   7   8  11       37.18       42.87      6.05 o
   8   8  11        1.91       -3.27      4.51 o
   9   8  11        0.03       10.87     12.46 o
  -9   9  11       25.33       21.26      7.71 o
  -8   9  11       37.47       36.88      7.90 o
  -7   9  11        9.57        5.13      4.46 o
  -6   9  11       17.64       14.33      3.98 o
  -5   9  11       11.22        7.40      3.20 o
  -4   9  11       91.07       85.84      4.23 o
  -3   9  11      147.38      147.82      5.57 o
  -2   9  11      973.62      950.23     13.47 o
  -1   9  11      168.15      159.74      5.26 o
   0   9  11      309.67      292.42      6.32 o
   1   9  11      129.70      114.13      4.46 o
   2   9  11        0.44       -2.43      2.48 o
   3   9  11       14.23       16.30      3.99 o
   4   9  11       64.08       62.90      4.95 o
   5   9  11       22.55       21.47      6.44 o
   6   9  11       38.46       32.01      5.53 o
   7   9  11        7.41        7.81      4.53 o
  -8  10  11        0.16        4.99     11.48 o
  -7  10  11        7.43        3.58      4.92 o
  -6  10  11       62.74       58.08      5.11 o
  -5  10  11      131.59      137.55      7.08 o
  -4  10  11        4.12        4.36      3.08 o
  -3  10  11       70.26       76.98      3.89 o
  -2  10  11       11.45       16.67      3.54 o
  -1  10  11        9.03        7.47      3.19 o
   0  10  11        6.00       -2.74      2.74 o
   1  10  11       17.80       18.09      3.51 o
   2  10  11       50.53       42.95      4.04 o
   3  10  11        2.50       -1.38      3.15 o
   4  10  11        8.73       10.64      5.15 o
   5  10  11      176.99      204.89      9.26 o
   6  10  11        8.98       13.62      5.36 o
  -5  11  11        3.96       13.32      8.04 o
  -4  11  11       15.93       12.17      3.80 o
  -3  11  11      102.64      132.55      5.94 o
  -2  11  11        0.65       -3.25      3.25 o
  -1  11  11        6.34        2.29      3.59 o
   0  11  11       24.91       28.34      3.99 o
   1  11  11       23.89       16.11      3.39 o
   2  11  11        1.40       -1.11      3.25 o
   3  11  11        3.00       -2.80      3.31 o
   4  11  11        2.72       10.71      6.11 o
 -14   0  12        0.89        5.92     13.07 o
 -13   0  12       18.69       33.28     13.68 o
 -12   0  12       33.55       27.46     12.15 o
 -11   0  12       42.43       33.23     12.25 o
 -10   0  12      985.54      963.38     39.31 o
  -9   0  12      341.64      358.72     22.97 o
  -8   0  12       19.76       30.68      5.20 o
  -7   0  12      377.61      384.80     16.34 o
  -6   0  12       11.03        7.72      2.90 o
  -5   0  12     1061.28     1162.97     18.85 o
  -4   0  12     1212.31     1366.94     20.74 o
  -3   0  12     2350.72     2154.82     26.72 o
  -2   0  12      953.03      839.05     13.30 o
  -1   0  12     2222.81     2586.56     30.06 o
   0   0  12     1066.21     1033.77     16.35 o
   1   0  12     4678.39     5395.95     67.92 o
   2   0  12       20.91       25.76      3.19 o
   3   0  12      135.43      162.61      6.49 o
   4   0  12      365.69      345.26      8.99 o
   5   0  12        3.31       -2.91      2.91 o
   6   0  12     1059.68     1023.33     21.87 o
   7   0  12        2.49       -7.04      7.04 o
   8   0  12      276.34      241.66     20.52 o
   9   0  12       81.08       60.90     13.63 o
  10   0  12        1.05       -9.14      9.65 o
  11   0  12       21.08       23.38     13.02 o
  12   0  12       17.11       10.87     12.81 o
 -14   1  12        8.90       17.50      9.46 o
 -13   1  12       44.66       45.41     10.19 o
 -12   1  12        0.00      -12.07     12.07 o
 -11   1  12      122.50      131.32     11.76 o
 -10   1  12       69.65       72.05     12.84 o
  -9   1  12      207.34      218.74      9.38 o
  -8   1  12      370.49      380.45     11.13 o
  -7   1  12      224.48      242.72      8.57 o
  -6   1  12      589.09      642.44      9.91 o
  -5   1  12       75.46       76.49      2.92 o
  -4   1  12       12.58        8.74      1.59 o
  -3   1  12      193.21      187.65      4.03 o
  -2   1  12     1821.98     1902.29     17.51 o
  -1   1  12     1225.90     1385.59     16.50 o
   0   1  12     1317.33     1208.06     11.94 o
   1   1  12      459.94      451.00      6.72 o
   2   1  12     1343.80     1411.22     15.14 o
   3   1  12       26.93       12.83      2.12 o
   4   1  12      317.45      323.74      5.61 o
   5   1  12      684.46      662.47      8.69 o
   6   1  12      458.77      430.08     10.25 o
   7   1  12      126.74      121.38     10.65 o
   8   1  12      331.01      296.99     15.66 o
   9   1  12      233.46      224.17     14.20 o
  10   1  12       22.21       31.10      8.89 o
  11   1  12       89.56      112.72     12.50 o
  12   1  12       16.99        6.03      9.28 o
 -14   2  12        0.00        0.49      9.38 o
 -13   2  12       62.91       63.55     11.00 o
 -12   2  12      110.46      121.03     12.33 o
 -11   2  12       91.48       66.51      9.75 o
 -10   2  12        4.24        7.92      6.95 o
  -9   2  12      162.55      163.29      9.44 o
  -8   2  12       83.11       87.26      6.37 o
  -7   2  12       30.65       30.65      2.80 o
  -6   2  12      430.31      466.46      6.89 o
  -5   2  12      150.73      143.96      3.78 o
  -4   2  12     1027.86      967.68     13.60 o
  -3   2  12        0.10        4.67      1.46 o
  -2   2  12      590.02      569.05      8.87 o
  -1   2  12      168.29      159.57      4.35 o
   0   2  12        0.92        0.31      1.44 o
   1   2  12      348.05      332.56      6.61 o
   2   2  12       35.66       49.76      3.17 o
   3   2  12      439.82      508.05      6.58 o
   4   2  12       79.62       67.62      2.80 o
   5   2  12      590.11      547.60      9.33 o
   6   2  12      887.37      841.18     16.78 o
   7   2  12      160.80      175.89      7.62 o
   8   2  12      123.44      102.47      8.56 o
   9   2  12       24.82       21.83      7.87 o
  10   2  12        1.38       -6.58      6.58 o
  11   2  12        0.63       -2.25      7.96 o
  12   2  12       10.41        2.33      8.78 o
 -13   3  12        0.09       -0.79      8.05 o
 -12   3  12        0.01        3.48      7.20 o
 -11   3  12       78.07       91.11     10.66 o
 -10   3  12       51.17       55.55      6.38 o
  -9   3  12        1.80       -2.57      4.20 o
  -8   3  12      133.43      128.44      7.16 o
  -7   3  12      428.52      450.09      8.77 o
  -6   3  12       31.32       31.23      2.99 o
  -5   3  12      544.34      599.18      8.65 o
  -4   3  12        2.05       -1.49      1.49 o
  -3   3  12      151.70      177.70      3.88 o
  -2   3  12      241.65      226.87      4.45 o
  -1   3  12      116.49      107.81      3.22 o
   0   3  12     2229.01     2340.04     22.25 o
   1   3  12     1371.90     1230.70     12.24 o
   2   3  12     1131.14     1126.67     11.10 o
   3   3  12      452.20      447.43      6.50 o
   4   3  12       98.34      102.52      3.30 o
   5   3  12        9.62       11.06      2.63 o
   6   3  12      122.84      115.57      5.70 o
   7   3  12      410.13      372.48      9.02 o
   8   3  12      139.53      163.75      9.89 o
   9   3  12       80.74       82.23      8.39 o
  10   3  12      173.26      179.45     13.68 o
  11   3  12       23.28       30.53     13.94 o
 -13   4  12        0.16       10.52     12.56 o
 -12   4  12       31.21       12.07     14.52 o
 -11   4  12       89.79      108.21     15.01 o
 -10   4  12      274.37      295.92     11.27 o
  -9   4  12       93.75       95.03      7.43 o
  -8   4  12       25.90       23.94      4.95 o
  -7   4  12      158.17      159.27      5.57 o
  -6   4  12      441.73      418.86      7.16 o
  -5   4  12      118.17      112.22      4.50 o
  -4   4  12      144.88      142.63      3.93 o
  -3   4  12        1.63        0.46      1.62 o
  -2   4  12      367.15      344.96      6.19 o
  -1   4  12      145.47      156.08      4.27 o
   0   4  12        7.47        5.14      1.74 o
   1   4  12      176.65      186.14      3.95 o
   2   4  12     1009.39      959.69     11.08 o
   3   4  12     1194.33     1126.13     12.82 o
   4   4  12      388.48      398.89      7.02 o
   5   4  12      524.46      504.83     11.21 o
   6   4  12      123.68      117.63      5.93 o
   7   4  12       22.83       26.61      4.06 o
   8   4  12      260.20      276.64      9.26 o
   9   4  12        7.04        5.38      5.40 o
  10   4  12       25.73       23.18      7.91 o
  11   4  12        0.49       -0.82      6.81 o
 -13   5  12        8.93      -12.71     12.71 o
 -12   5  12       34.04       27.37     10.01 o
 -11   5  12        8.92       -0.48      5.55 o
 -10   5  12        3.32        1.99      4.59 o
  -9   5  12      107.63      105.29      6.36 o
  -8   5  12       93.83       92.19      5.81 o
  -7   5  12       45.01       42.02      4.28 o
  -6   5  12       30.62       22.62      2.91 o
  -5   5  12       12.85       13.69      2.30 o
  -4   5  12       11.39        7.39      1.96 o
  -3   5  12        5.43        1.79      1.77 o
  -2   5  12       82.51       91.47      3.51 o
  -1   5  12      371.85      341.95      6.28 o
   0   5  12       23.54       11.69      1.85 o
   1   5  12      265.22      241.42      4.59 o
   2   5  12     1192.15     1181.80     12.99 o
   3   5  12      164.87      170.49      4.95 o
   4   5  12      188.10      174.46      5.00 o
   5   5  12       13.63        7.43      3.09 o
   6   5  12       59.00       47.96      6.29 o
   7   5  12       73.12       61.98      8.40 o
   8   5  12        0.00       -1.43      3.83 o
   9   5  12       51.32       59.41     10.61 o
  10   5  12       24.02       37.18      8.83 o
  11   5  12       56.73       50.03     16.28 o
 -12   6  12       18.39        8.40      9.11 o
 -11   6  12       16.78       23.36      6.08 o
 -10   6  12       20.55       20.98      5.54 o
  -9   6  12       28.08       28.75      5.43 o
  -8   6  12        3.09        2.88      4.19 o
  -7   6  12        0.62       -1.12      3.72 o
  -6   6  12      208.71      219.01      6.33 o
  -5   6  12      746.54      734.48     10.36 o
  -4   6  12      582.33      594.66      8.15 o
  -3   6  12      368.87      350.97      8.86 o
  -2   6  12      331.68      311.03      6.14 o
  -1   6  12      659.37      663.54      9.30 o
   0   6  12      104.01       96.01      3.44 o
   1   6  12      842.77      887.10     14.27 o
   2   6  12      114.94      136.92      4.71 o
   3   6  12      277.40      269.02      6.80 o
   4   6  12       77.83       60.92      4.12 o
   5   6  12       77.11       74.72      4.62 o
   6   6  12      170.18      183.20      8.44 o
   7   6  12       76.85       84.91      7.34 o
   8   6  12       19.40       14.75      4.64 o
   9   6  12       57.23       59.81      9.74 o
  10   6  12        0.02       -3.88      5.66 o
 -11   7  12       14.99        7.28      8.19 o
 -10   7  12       79.05      105.11      8.23 o
  -9   7  12       40.54       42.43      6.09 o
  -8   7  12       36.95       38.78      5.48 o
  -7   7  12       11.20       19.41      3.96 o
  -6   7  12      146.27      142.66      5.75 o
  -5   7  12        1.26       -2.44      2.44 o
  -4   7  12       30.11       32.84      2.86 o
  -3   7  12        0.45       -0.44      2.24 o
  -2   7  12       20.56       19.91      2.86 o
  -1   7  12       12.41       12.46      2.68 o
   0   7  12       83.87       90.44      3.77 o
   1   7  12       19.37       25.44      3.07 o
   2   7  12       52.28       46.66      3.38 o
   3   7  12       12.11        8.99      2.98 o
   4   7  12       12.34        9.21      4.30 o
   5   7  12      323.64      327.97     10.46 o
   6   7  12       73.50       64.37      6.10 o
   7   7  12       54.66       44.17      5.98 o
   8   7  12        0.58       -4.10      4.10 o
   9   7  12        4.14       -5.28      5.28 o
 -10   8  12       41.99       52.25      7.27 o
  -9   8  12       19.74       18.40      5.63 o
  -8   8  12        1.51       -4.35      4.35 o
  -7   8  12       17.31       17.59      4.15 o
  -6   8  12       11.31        4.24      3.49 o
  -5   8  12       30.35       15.13      3.10 o
  -4   8  12      229.84      235.90      6.24 o
  -3   8  12      107.41      100.57      4.33 o
  -2   8  12       85.20       95.63      4.32 o
  -1   8  12      187.64      189.01      5.67 o
   0   8  12       63.70       60.73      3.50 o
   1   8  12      152.30      131.57      5.77 o
   2   8  12      179.49      183.62      5.55 o
   3   8  12      162.81      177.31      6.05 o
   4   8  12       93.02       85.67      4.77 o
   5   8  12      118.82      131.33      8.16 o
   6   8  12      188.33      210.55     13.03 o
   7   8  12      108.30      132.97      8.26 o
   8   8  12       45.14       57.15      7.68 o
  -9   9  12       12.28       21.36      5.94 o
  -8   9  12       42.93       38.93      6.11 o
  -7   9  12       16.43       12.10      4.23 o
  -6   9  12        4.39        3.19      3.69 o
  -5   9  12        1.94        0.49      3.00 o
  -4   9  12      115.32      112.60      4.74 o
  -3   9  12       63.40       57.13      4.08 o
  -2   9  12      155.85      169.01      5.91 o
  -1   9  12      111.55      111.11      4.70 o
   0   9  12      248.31      249.71      6.22 o
   1   9  12        0.06       -2.52      2.52 o
   2   9  12       82.13       97.62      4.63 o
   3   9  12      216.68      245.53      6.92 o
   4   9  12       21.91       15.11      4.04 o
   5   9  12        0.07       -3.30      4.63 o
   6   9  12       23.95       23.69      5.46 o
   7   9  12        5.86        5.60      5.06 o
  -7  10  12        3.23       -3.12      4.67 o
  -6  10  12       15.41       19.67      4.23 o
  -5  10  12       48.23       62.58      5.18 o
  -4  10  12       84.79       82.57      4.66 o
  -3  10  12       94.67       93.30      4.55 o
  -2  10  12      374.07      400.46      9.88 o
  -1  10  12       12.10        6.66      3.48 o
   0  10  12        4.02        1.92      3.28 o
   1  10  12       76.47       74.29      4.95 o
   2  10  12        3.98        4.92      3.35 o
   3  10  12        2.37       -3.21      3.21 o
   4  10  12       63.86       63.08      6.18 o
   5  10  12       43.57       59.51      8.79 o
  -5  11  12       24.73       32.33      5.40 o
  -4  11  12       12.72        7.82      5.31 o
  -3  11  12        0.55        2.32      4.02 o
  -2  11  12        0.47       -1.61      3.54 o
  -1  11  12       25.38       21.59      4.25 o
   0  11  12      137.26      135.37      8.96 o
   1  11  12       51.36       57.09      4.92 o
   2  11  12      146.02      149.81      8.59 o
   3  11  12        2.76        8.81      4.61 o
 -14   1  13        0.59       -4.76      8.53 o
 -13   1  13        2.33        8.19      8.83 o
 -12   1  13        3.45        4.45      7.51 o
 -11   1  13       12.24       16.20      7.71 o
 -10   1  13       66.83       70.72      9.60 o
  -9   1  13        5.70       -0.02      4.47 o
  -8   1  13      148.10      150.30      7.64 o
  -7   1  13        0.04       -0.98      1.92 o
  -6   1  13        0.25        0.66      1.76 o
  -5   1  13      222.57      250.43      5.09 o
  -4   1  13       86.25      100.24      3.82 o
  -3   1  13       60.19       81.30      2.88 o
  -2   1  13     1126.07     1203.39     16.17 o
  -1   1  13        2.24        3.02      1.46 o
   0   1  13        4.91        8.22      2.06 o
   1   1  13     1812.64     2107.66     20.97 o
   2   1  13       14.74       11.19      2.10 o
   3   1  13       69.33       58.79      3.02 o
   4   1  13      609.44      596.96      8.43 o
   5   1  13       24.98       22.06      2.64 o
   6   1  13        3.84        5.61      3.59 o
   7   1  13        0.39       -5.33      5.33 o
   8   1  13        6.47       20.86      7.96 o
   9   1  13        8.17       11.41      7.81 o
  10   1  13       56.42       59.75     10.25 o
  11   1  13        3.59       -0.57      8.53 o
  12   1  13       21.39       14.65      9.57 o
 -14   2  13       27.36       38.97     11.17 o
 -13   2  13       13.27        7.45      8.84 o
 -12   2  13        0.07        2.79      7.85 o
 -11   2  13       11.51        6.72      7.49 o
 -10   2  13       32.99       22.57      7.67 o
  -9   2  13        7.10        3.38      4.68 o
  -8   2  13      166.87      149.03      7.60 o
  -7   2  13      178.42      177.68      5.14 o
  -6   2  13      101.95       99.58      3.69 o
  -5   2  13      398.96      396.28      7.08 o
  -4   2  13       29.93       36.94      2.25 o
  -3   2  13        1.53       -1.20      1.20 o
  -2   2  13      772.49      817.99      9.21 o
  -1   2  13     1517.50     1537.05     14.82 o
   0   2  13     1561.94     1614.06     15.45 o
   1   2  13      318.03      317.85      6.25 o
   2   2  13       31.69       31.68      2.26 o
   3   2  13       98.21      101.35      3.27 o
   4   2  13        1.22       -1.72      1.72 o
   5   2  13       51.96       55.64      3.91 o
   6   2  13        1.84       -0.44      4.22 o
   7   2  13      962.67      926.90     18.91 o
   8   2  13        6.97        7.11      5.84 o
   9   2  13        2.33        5.48      7.30 o
  10   2  13       16.63       17.29      8.40 o
  11   2  13       33.49       25.69      9.28 o
 -13   3  13        5.67        0.67     16.34 o
 -12   3  13        0.24       -2.49      7.14 o
 -11   3  13       22.25       16.28      7.87 o
 -10   3  13       98.57      109.75      7.77 o
  -9   3  13        0.92       -4.16      4.16 o
  -8   3  13        4.80       -0.80      4.13 o
  -7   3  13      201.98      205.27      7.48 o
  -6   3  13      729.67      716.51     10.26 o
  -5   3  13      117.60      107.07      3.63 o
  -4   3  13        3.02        1.24      1.64 o
  -3   3  13      101.98      111.35      3.44 o
  -2   3  13      560.62      580.24      7.82 o
  -1   3  13      648.94      640.15      8.30 o
   0   3  13      798.11      840.49     10.09 o
   1   3  13       15.21       12.72      1.97 o
   2   3  13      104.59       99.07      3.05 o
   3   3  13        4.21        3.99      1.86 o
   4   3  13        1.29        3.70      1.90 o
   5   3  13      346.25      324.93      7.02 o
   6   3  13        4.48       11.20      3.68 o
   7   3  13        0.52        2.34      3.53 o
   8   3  13       39.89       50.45      7.24 o
   9   3  13        7.10       10.32      7.62 o
  10   3  13       39.21       33.47      8.68 o
  11   3  13        0.23      -10.87     10.87 o
 -13   4  13       27.47       25.01     13.73 o
 -12   4  13        5.52       -6.50      7.20 o
 -11   4  13       17.34       21.03      8.12 o
 -10   4  13        9.33        5.47      4.98 o
  -9   4  13      120.05      112.74      7.31 o
  -8   4  13        7.12        9.53      4.37 o
  -7   4  13       20.40       22.02      3.67 o
  -6   4  13      260.63      273.19      6.34 o
  -5   4  13      133.27      123.41      3.92 o
  -4   4  13      489.48      497.31      8.39 o
  -3   4  13      188.84      220.09      7.03 o
  -2   4  13      274.88      255.42      5.50 o
  -1   4  13       13.49       12.13      2.33 o
   0   4  13       80.89       93.72      3.53 o
   1   4  13       69.13       76.86      2.88 o
   2   4  13      214.08      211.39      4.97 o
   3   4  13       34.23       46.50      3.02 o
   4   4  13      149.27      156.98      5.22 o
   5   4  13        6.93        2.06      3.09 o
   6   4  13       68.74       65.31      4.95 o
   7   4  13       15.68       11.82      4.06 o
   8   4  13       29.25       39.70      5.04 o
   9   4  13        9.12        7.94      5.47 o
  10   4  13        5.72        1.89      6.28 o
  11   4  13        0.10       -0.15     13.02 o
 -12   5  13        4.48       17.62      8.93 o
 -11   5  13       18.33       12.45      7.72 o
 -10   5  13       13.54       20.32      6.77 o
  -9   5  13        0.21       -1.13      3.88 o
  -8   5  13        1.06       -3.14      3.14 o
  -7   5  13      167.03      162.78      6.17 o
  -6   5  13       80.03       86.63      4.61 o
  -5   5  13       18.62       13.13      2.36 o
  -4   5  13      134.15      152.79      4.32 o
  -3   5  13       50.67       48.47      2.85 o
  -2   5  13      120.26      116.99      4.11 o
  -1   5  13      108.87      119.92      4.26 o
   0   5  13       62.94       56.04      2.64 o
   1   5  13      476.04      477.78      6.74 o
   2   5  13       83.65       83.75      4.03 o
   3   5  13       53.85       42.60      3.84 o
   4   5  13      365.25      351.04      7.23 o
   5   5  13      170.09      140.92      6.25 o
   6   5  13        0.00        2.55      3.94 o
   7   5  13        1.66        3.45      4.44 o
   8   5  13        3.13        8.34      4.67 o
   9   5  13       35.00       36.33      6.69 o
  10   5  13       15.01       17.31      7.70 o
 -12   6  13        0.57       -6.94     11.95 o
 -11   6  13        0.99        8.14      8.18 o
 -10   6  13        1.05        0.48      5.57 o
  -9   6  13        1.20        0.89      4.41 o
  -8   6  13        3.33        6.49      3.69 o
  -7   6  13       14.01        9.38      3.64 o
  -6   6  13       56.08       50.10      4.03 o
  -5   6  13       21.51       18.04      2.96 o
  -4   6  13       26.52       19.54      2.54 o
  -3   6  13      193.17      183.67      5.15 o
  -2   6  13      622.75      621.57      9.24 o
  -1   6  13       68.11       64.30      3.37 o
   0   6  13       72.49       91.72      4.33 o
   1   6  13        0.12        1.91      2.14 o
   2   6  13      167.53      152.55      5.02 o
   3   6  13       20.48       12.12      4.29 o
   4   6  13        4.88       -2.34      2.86 o
   5   6  13      122.86      118.14      6.87 o
   6   6  13        4.84       -0.36      4.21 o
   7   6  13       44.52       34.91      5.49 o
   8   6  13        2.50       -3.78      3.78 o
   9   6  13        2.03        5.42      5.81 o
  10   6  13       33.27       25.52     14.75 o
 -11   7  13        0.20        0.77      5.77 o
 -10   7  13       36.68       47.61      6.84 o
  -9   7  13       42.19       35.34      6.64 o
  -8   7  13       23.84       15.17      5.10 o
  -7   7  13       60.97       54.64      5.03 o
  -6   7  13        0.74       -2.47      3.25 o
  -5   7  13      202.59      219.89      6.28 o
  -4   7  13      297.06      291.13      7.08 o
  -3   7  13       19.27       20.57      2.89 o
  -2   7  13      188.23      195.84      5.92 o
  -1   7  13       53.47       55.92      3.66 o
   0   7  13        2.75        3.21      2.55 o
   1   7  13        1.05       -2.48      2.48 o
   2   7  13      103.14       98.22      4.34 o
   3   7  13      298.90      324.13      8.41 o
   4   7  13       86.66       88.59      4.76 o
   5   7  13       97.26      102.43      6.71 o
   6   7  13       25.72       36.41      6.61 o
   7   7  13        4.29        0.81      4.72 o
   8   7  13        4.90       -3.38      4.47 o
   9   7  13        0.21        3.36      6.83 o
 -10   8  13        1.79        3.88      5.59 o
  -9   8  13        7.49        0.92      5.06 o
  -8   8  13       65.60       58.02      6.43 o
  -7   8  13       23.36       18.12      4.18 o
  -6   8  13        9.52       11.29      3.89 o
  -5   8  13       50.66       46.85      4.09 o
  -4   8  13       47.28       51.64      4.15 o
  -3   8  13       47.11       52.69      4.23 o
  -2   8  13       44.81       54.02      3.83 o
  -1   8  13        4.17        9.68      2.90 o
   0   8  13      181.48      178.60      5.45 o
   1   8  13        0.37       -2.47      2.47 o
   2   8  13      145.74      148.42      5.69 o
   3   8  13      209.11      219.69      6.72 o
   4   8  13       58.64       56.19      4.31 o
   5   8  13       33.39       37.77      5.46 o
   6   8  13        0.10       -4.26      4.38 o
   7   8  13        7.98       13.18      6.76 o
   8   8  13        0.06       -3.72      4.95 o
  -9   9  13        5.58        7.00      5.63 o
  -8   9  13       19.36       17.81      5.64 o
  -7   9  13        0.08        0.05      3.99 o
  -6   9  13        0.27        2.42      3.68 o
  -5   9  13       23.74       21.31      4.04 o
  -4   9  13        7.57        5.91      3.20 o
  -3   9  13       41.43       52.64      4.17 o
  -2   9  13      300.61      320.79      7.73 o
  -1   9  13       19.76       16.52      3.35 o
   0   9  13      189.39      193.33      8.91 o
   1   9  13        2.00       -3.74      3.74 o
   2   9  13        0.46        0.44      3.02 o
   3   9  13        0.28       -1.62      2.98 o
   4   9  13       51.18       51.93      7.39 o
   5   9  13        5.10       10.49      4.89 o
   6   9  13       19.96       28.29      5.62 o
   7   9  13        4.32        2.67      5.02 o
  -7  10  13       12.29       10.76      4.47 o
  -6  10  13       34.16       32.26      4.82 o
  -5  10  13       11.55       10.83      4.16 o
  -4  10  13        3.37        1.62      3.27 o
  -3  10  13        7.75        6.35      3.11 o
  -2  10  13        0.49        1.28      5.08 o
  -1  10  13        3.83       -0.02      3.59 o
   0  10  13        0.30        3.76      3.59 o
   1  10  13       13.86       21.66      4.03 o
   2  10  13        0.01       -3.21      3.21 o
   3  10  13       17.11       13.37      3.95 o
   4  10  13       16.06       12.41      4.99 o
   5  10  13       18.07       20.00      8.41 o
  -5  11  13        0.29       -4.44      6.76 o
  -4  11  13       72.52       68.12      6.14 o
  -3  11  13       28.84       28.26      5.12 o
  -2  11  13       10.64        9.24      4.23 o
  -1  11  13       53.65       59.91      5.40 o
   0  11  13        0.49        0.24      3.85 o
   1  11  13        7.45        1.69      3.75 o
   2  11  13       38.48       42.79      4.62 o
   3  11  13        0.76        8.47      7.76 o
 -14   0  14        0.69       15.31     13.78 o
 -13   0  14       20.87       31.65     14.14 o
 -12   0  14        2.69       10.77     10.87 o
 -11   0  14       19.76       15.72     10.92 o
 -10   0  14       78.55       62.84     14.04 o
  -9   0  14      651.49      575.01     28.94 o
  -8   0  14       14.18       11.80      4.95 o
  -7   0  14      178.10      171.01      8.66 o
  -6   0  14       67.00       58.57      4.65 o
  -5   0  14      331.39      359.76      9.37 o
  -4   0  14     1106.13     1051.51     17.62 o
  -3   0  14     1246.04     1375.79     20.48 o
  -2   0  14     1818.86     2040.85     25.96 o
  -1   0  14        2.20        7.41      1.66 o
   0   0  14      121.23      136.92      5.69 o
   1   0  14     1930.25     2106.23     29.99 o
   2   0  14       43.43       29.59      3.99 o
   3   0  14      665.92      657.72     26.73 o
   4   0  14     2235.03     2170.10     36.32 o
   5   0  14        8.78        7.70      3.51 o
   6   0  14     1621.84     1644.75     31.45 o
   7   0  14      576.68      556.78     28.54 o
   8   0  14       41.28       48.50     13.02 o
   9   0  14       23.66       35.48     12.76 o
  10   0  14        0.01        0.56     11.69 o
  11   0  14       31.31       11.74     13.12 o
 -14   1  14        0.78       -6.49     15.60 o
 -13   1  14        0.62       -8.00      8.00 o
 -12   1  14       17.51       10.32      8.75 o
 -11   1  14       19.69       17.19      8.58 o
 -10   1  14      151.28      175.78     12.70 o
  -9   1  14      117.11      119.32     10.70 o
  -8   1  14      109.76      115.04      6.97 o
  -7   1  14       53.62       55.21      4.01 o
  -6   1  14       52.39       47.46      3.10 o
  -5   1  14      612.17      593.67      8.74 o
  -4   1  14      101.44       91.34      3.03 o
  -3   1  14      756.97      743.16      8.73 o
  -2   1  14     1233.75     1222.70     11.94 o
  -1   1  14     1502.82     1406.20     13.92 o
   0   1  14     1822.10     1795.70     16.97 o
   1   1  14        7.47        3.01      2.16 o
   2   1  14      507.23      453.49      7.78 o
   3   1  14      491.97      440.55      6.43 o
   4   1  14       23.56       21.87      2.68 o
   5   1  14       56.34       64.44      3.84 o
   6   1  14      693.98      674.37     12.52 o
   7   1  14       58.26       54.36      6.53 o
   8   1  14      820.30      803.77     25.41 o
   9   1  14       92.88       98.82     11.26 o
  10   1  14       57.38       61.89     10.77 o
  11   1  14      116.60      102.84     12.56 o
 -13   2  14      127.00      147.46     14.22 o
 -12   2  14       80.64       62.71     10.47 o
 -11   2  14       19.07       16.13      7.76 o
 -10   2  14      111.52      115.83     10.95 o
  -9   2  14       83.13       83.71      6.79 o
  -8   2  14      121.49      107.34      6.89 o
  -7   2  14      388.60      377.69     10.44 o
  -6   2  14     1490.70     1436.19     15.50 o
  -5   2  14      534.03      534.82      8.42 o
  -4   2  14      976.80     1013.17     11.49 o
  -3   2  14      532.56      524.73      6.82 o
  -2   2  14      142.79      140.22      3.67 o
  -1   2  14      456.59      589.06      7.51 o
   0   2  14      138.13      149.25      5.86 o
   1   2  14      292.14      345.27      6.74 o
   2   2  14       48.91       67.22      3.58 o
   3   2  14      236.59      262.30      5.22 o
   4   2  14      227.98      222.40      4.81 o
   5   2  14      126.75      110.69      5.44 o
   6   2  14        4.73        6.35      3.97 o
   7   2  14       20.25       18.16      5.55 o
   8   2  14       46.59       79.70     10.31 o
   9   2  14       80.15       82.54     10.44 o
  10   2  14       15.31        6.32      8.07 o
  11   2  14        5.06        1.19      8.12 o
 -13   3  14        0.85       -9.29      9.29 o
 -12   3  14       26.52       37.88      9.31 o
 -11   3  14       39.63       50.53      9.43 o
 -10   3  14      136.32      158.09     11.89 o
  -9   3  14        0.06       -4.24      4.24 o
  -8   3  14      267.10      261.81     12.30 o
  -7   3  14       95.00      115.42      5.79 o
  -6   3  14       24.35       22.89      3.08 o
  -5   3  14       36.62       40.21      2.78 o
  -4   3  14      614.88      612.02      7.78 o
  -3   3  14      355.51      300.37      5.66 o
  -2   3  14      786.49      737.54      9.41 o
  -1   3  14      519.76      481.75      7.16 o
   0   3  14     3613.19     3595.63     33.12 o
   1   3  14      977.84      958.21     11.77 o
   2   3  14      307.26      289.98      4.92 o
   3   3  14      112.10      122.02      3.54 o
   4   3  14      118.61      110.39      4.06 o
   5   3  14      193.44      198.35      6.33 o
   6   3  14      234.49      214.07      6.90 o
   7   3  14      208.87      213.79      8.05 o
   8   3  14       60.34       55.91      5.45 o
   9   3  14      138.91      139.08      9.26 o
  10   3  14       14.61       20.32      9.32 o
  11   3  14       40.37       34.00     15.01 o
 -13   4  14        2.05       18.73     13.22 o
 -12   4  14       11.21       27.70      8.50 o
 -11   4  14       26.15       27.98     10.06 o
 -10   4  14       59.23       55.27      9.40 o
  -9   4  14        0.20       -4.13      4.13 o
  -8   4  14      209.57      194.86      7.79 o
  -7   4  14      144.62      158.07      6.05 o
  -6   4  14      760.05      741.46     11.72 o
  -5   4  14      576.61      578.34      8.44 o
  -4   4  14      911.05      869.95     10.50 o
  -3   4  14      611.02      582.01      9.00 o
  -2   4  14       64.39       66.57      3.33 o
  -1   4  14     1192.16     1180.37     14.22 o
   0   4  14      242.38      216.51      5.39 o
   1   4  14     1716.49     1709.41     16.43 o
   2   4  14     1561.16     1499.95     16.01 o
   3   4  14     1563.72     1496.34     16.32 o
   4   4  14     1044.68     1009.68     13.43 o
   5   4  14      629.15      647.07     11.23 o
   6   4  14      125.30      123.31      5.54 o
   7   4  14      182.11      204.49      7.95 o
   8   4  14       12.55       12.95      5.20 o
   9   4  14        1.10       -1.44      5.97 o
  10   4  14        0.12        8.53     12.71 o
 -12   5  14       65.44       67.98     11.22 o
 -11   5  14        0.22        8.02     12.25 o
 -10   5  14      153.68      172.54      9.22 o
  -9   5  14      154.17      161.73      8.50 o
  -8   5  14      127.91      144.11      6.57 o
  -7   5  14       70.84       81.34      4.97 o
  -6   5  14       73.15       71.15      4.12 o
  -5   5  14       85.39       77.79      3.72 o
  -4   5  14        0.97        2.63      2.00 o
  -3   5  14      110.83      104.95      4.11 o
  -2   5  14      262.85      291.89      6.28 o
  -1   5  14       25.50       24.35      2.74 o
   0   5  14      281.46      265.05      5.45 o
   1   5  14      203.71      211.01      4.70 o
   2   5  14      147.19      154.73      4.51 o
   3   5  14       39.34       49.30      3.60 o
   4   5  14      272.19      275.46      7.32 o
   5   5  14      341.16      323.38      8.96 o
   6   5  14        1.42        0.03      4.63 o
   7   5  14        4.10       -0.13      4.44 o
   8   5  14      119.66      132.14      8.30 o
   9   5  14       95.22       95.81     16.13 o
  10   5  14       54.34       95.31     18.17 o
 -12   6  14        3.72        0.92     16.90 o
 -11   6  14       79.46      100.06     25.80 o
 -10   6  14        0.38       -4.46      4.62 o
  -9   6  14        0.55       -0.20      4.54 o
  -8   6  14        0.40        3.59      3.73 o
  -7   6  14       56.46       68.93      5.23 o
  -6   6  14      165.63      156.59      6.63 o
  -5   6  14        0.03       -1.66      2.57 o
  -4   6  14       73.95       87.12      4.17 o
  -3   6  14      516.75      520.43      8.74 o
  -2   6  14       67.60       68.41      3.70 o
  -1   6  14       12.05       11.40      2.58 o
   0   6  14       15.52       13.96      2.51 o
   1   6  14       24.77       19.43      2.73 o
   2   6  14       30.01       23.45      3.33 o
   3   6  14      257.55      233.66      7.39 o
   4   6  14       72.65       66.06      4.57 o
   5   6  14      124.50      143.79      6.64 o
   6   6  14       85.04       89.62      6.60 o
   7   6  14        9.67       11.98      4.94 o
   8   6  14       36.65       36.08      5.90 o
   9   6  14        1.00        8.68      9.37 o
 -11   7  14       18.06       22.29      7.75 o
 -10   7  14       95.62      111.21      8.54 o
  -9   7  14        2.73       -4.62      4.62 o
  -8   7  14        8.17        9.70      4.22 o
  -7   7  14       10.66       14.06      3.94 o
  -6   7  14        7.41        3.70      3.48 o
  -5   7  14      261.95      251.73      7.27 o
  -4   7  14      345.89      325.05      7.32 o
  -3   7  14       46.00       40.00      3.70 o
  -2   7  14      408.90      427.02      8.68 o
  -1   7  14      152.82      150.70      5.60 o
   0   7  14      352.27      383.78      7.65 o
   1   7  14      291.66      321.04      7.16 o
   2   7  14       38.02       30.29      3.90 o
   3   7  14       25.61       14.03      3.56 o
   4   7  14      139.49      148.29      6.49 o
   5   7  14        0.05        5.05      3.89 o
   6   7  14      124.29      124.83      7.69 o
   7   7  14      100.07       89.52      7.22 o
   8   7  14       23.90       35.37      7.75 o
   9   7  14       33.54       22.73     10.01 o
 -10   8  14       11.97       11.86      6.19 o
  -9   8  14        7.45       19.58      5.92 o
  -8   8  14       21.75       17.01      4.59 o
  -7   8  14       25.05       25.52      4.90 o
  -6   8  14       37.17       36.28      4.62 o
  -5   8  14       63.97       71.02      5.98 o
  -4   8  14      121.45      118.39      5.16 o
  -3   8  14       87.93       89.03      4.68 o
  -2   8  14      167.53      158.25      5.87 o
  -1   8  14       72.15       78.44      4.37 o
   0   8  14       16.28       19.40      3.21 o
   1   8  14       41.15       38.44      3.77 o
   2   8  14      155.72      144.06      6.03 o
   3   8  14       34.83       36.11      4.21 o
   4   8  14      111.17      122.93      6.24 o
   5   8  14      488.86      519.59     14.74 o
   6   8  14       96.44      115.39      7.76 o
   7   8  14      118.03      139.24      9.03 o
   8   8  14       14.68       17.69     10.49 o
  -9   9  14       55.81       51.10      7.78 o
  -8   9  14       96.98      100.99      7.95 o
  -7   9  14       26.61       34.20      5.03 o
  -6   9  14       29.81       20.82      4.43 o
  -5   9  14       15.64        8.66      4.38 o
  -4   9  14       20.72       11.88      3.37 o
  -3   9  14      336.53      331.99      8.89 o
  -2   9  14      357.43      360.34      9.15 o
  -1   9  14       62.37       59.82      4.64 o
   0   9  14      139.18      139.03      6.05 o
   1   9  14        3.59        6.11      3.20 o
   2   9  14      236.90      219.35      7.96 o
   3   9  14       56.75       68.04      5.06 o
   4   9  14       13.80        9.67      4.60 o
   5   9  14       10.53       17.51      5.17 o
   6   9  14       19.63       34.01      6.74 o
  -7  10  14       10.01        7.57      4.59 o
  -6  10  14       66.99       94.67      9.62 o
  -5  10  14      153.35      150.24      7.01 o
  -4  10  14      109.81      108.84      6.07 o
  -3  10  14       94.39      106.74      5.13 o
  -2  10  14        9.15       10.29      3.55 o
  -1  10  14       68.97       66.13      4.67 o
   0  10  14        0.92        1.05      3.10 o
   1  10  14       25.73       24.04      4.66 o
   2  10  14       62.03       59.25      4.69 o
   3  10  14       11.36        5.42      5.43 o
   4  10  14       69.67       82.85      6.88 o
   5  10  14       26.03       25.83     10.98 o
  -4  11  14        0.04       -0.53      4.39 o
  -3  11  14       18.12       22.14      4.86 o
  -2  11  14       53.72       62.16      5.83 o
  -1  11  14       64.62       68.01      5.83 o
   0  11  14       68.08       74.29      7.03 o
   1  11  14       45.15       49.55      5.80 o
   2  11  14        7.26        8.90      6.48 o
 -14   1  15       18.90       17.10     14.50 o
 -13   1  15       72.10       84.33     12.05 o
 -12   1  15        2.94        7.81      8.42 o
 -11   1  15        0.04       -4.99      6.84 o
 -10   1  15      210.46      206.32     13.75 o
  -9   1  15       86.51       77.83      9.49 o
  -8   1  15        1.91       -3.17      4.11 o
  -7   1  15       30.49       31.38      3.62 o
  -6   1  15      116.28      114.22      4.50 o
  -5   1  15       36.33       44.66      3.10 o
  -4   1  15       16.75       13.00      2.05 o
  -3   1  15      970.16     1030.69     11.04 o
  -2   1  15       95.98      114.47      5.16 o
  -1   1  15      314.29      371.76      6.89 o
   0   1  15      410.12      445.29      6.28 o
   1   1  15        0.01       -0.84      2.00 o
   2   1  15      212.69      227.97      5.80 o
   3   1  15      471.33      449.81      7.72 o
   4   1  15      139.83      137.01      4.47 o
   5   1  15      510.94      491.92      8.80 o
   6   1  15      844.86      802.54     15.42 o
   7   1  15        1.18        6.66      9.57 o
   8   1  15       29.74       58.13     13.55 o
   9   1  15      149.95      165.22     13.43 o
  10   1  15       27.60       37.96      9.51 o
  11   1  15        2.09       -9.95      9.95 o
 -13   2  15       16.02       42.36     10.34 o
 -12   2  15        0.03       -0.14      7.45 o
 -11   2  15        4.23        0.86      6.93 o
 -10   2  15       20.66       28.47      8.15 o
  -9   2  15       70.59       72.37      6.56 o
  -8   2  15       15.59       15.95      4.71 o
  -7   2  15      385.94      362.61      9.64 o
  -6   2  15      324.87      313.96      6.49 o
  -5   2  15       85.41       97.74      3.68 o
  -4   2  15        0.04       -1.20      1.20 o
  -3   2  15       30.98       27.43      2.30 o
  -2   2  15      301.88      321.42      5.52 o
  -1   2  15        3.95        1.84      1.62 o
   0   2  15       84.40      105.21      3.69 o
   1   2  15       13.55       15.19      2.63 o
   2   2  15       54.97       50.00      3.47 o
   3   2  15      402.13      407.72      6.50 o
   4   2  15       61.93       66.97      3.18 o
   5   2  15        0.05       -3.17      3.17 o
   6   2  15       24.66       15.89      4.34 o
   7   2  15        0.17       -1.08      4.62 o
   8   2  15       35.72       38.57      8.37 o
   9   2  15        3.53        0.69      7.11 o
  10   2  15       30.35       36.40      9.58 o
  11   2  15        0.08       -3.30      7.93 o
 -13   3  15        0.05       -3.36      7.72 o
 -12   3  15        4.11       21.66      8.75 o
 -11   3  15        0.18       -1.23      9.72 o
 -10   3  15      162.34      159.19     13.35 o
  -9   3  15       68.33       67.99      6.53 o
  -8   3  15       51.17       53.91      6.92 o
  -7   3  15       79.74       75.02      5.36 o
  -6   3  15        9.24        2.55      3.16 o
  -5   3  15      525.01      525.61      8.04 o
  -4   3  15      282.78      314.81      5.83 o
  -3   3  15       46.73       39.93      2.69 o
  -2   3  15      282.31      281.23      5.55 o
  -1   3  15      146.36      189.84      4.71 o
   0   3  15        2.86        3.07      1.88 o
   1   3  15        0.61       -2.00      2.00 o
   2   3  15        0.26       -1.90      1.90 o
   3   3  15       54.81       65.50      3.34 o
   4   3  15       13.74        8.95      2.75 o
   5   3  15       35.13       35.16      3.82 o
   6   3  15        7.48       11.35      3.44 o
   7   3  15        0.87       -2.99      3.73 o
   8   3  15        2.62       -1.92      4.06 o
   9   3  15        0.94       -0.26      6.97 o
  10   3  15        2.63        1.35      7.56 o
  11   3  15        3.42       -1.28     12.76 o
 -13   4  15       14.60       30.63     13.89 o
 -12   4  15       24.22        8.34      7.90 o
 -11   4  15       35.18       37.21     13.07 o
 -10   4  15        2.01        5.85      5.08 o
  -9   4  15       14.06       16.80      5.27 o
  -8   4  15        5.37        7.57      3.61 o
  -7   4  15        0.00       -1.06      3.04 o
  -6   4  15       20.19       22.20      3.22 o
  -5   4  15      484.57      453.87      8.03 o
  -4   4  15      299.34      288.95      5.86 o
  -3   4  15        0.55       -0.21      2.24 o
  -2   4  15        0.00       -1.97      1.97 o
  -1   4  15      386.74      376.01      7.10 o
   0   4  15       61.92       69.57      3.87 o
   1   4  15        2.18        3.37      2.01 o
   2   4  15       18.25       22.53      2.60 o
   3   4  15       39.33       42.52      3.34 o
   4   4  15       52.45       62.14      6.82 o
   5   4  15      198.95      216.02      6.77 o
   6   4  15        5.48        8.49      3.82 o
   7   4  15       14.70       19.22      4.78 o
   8   4  15      104.24      112.50      9.45 o
   9   4  15        4.45        6.43     11.28 o
  10   4  15       39.86       15.11     13.89 o
 -12   5  15        2.75       17.30      9.00 o
 -11   5  15       71.12       82.13     11.13 o
 -10   5  15        1.16        5.04      5.25 o
  -9   5  15       25.24       43.29      5.41 o
  -8   5  15       73.56       69.92      5.10 o
  -7   5  15      123.71      119.70      6.79 o
  -6   5  15        2.72        4.01      3.16 o
  -5   5  15       69.13       61.80      3.65 o
  -4   5  15       47.13       52.00      3.35 o
  -3   5  15      238.75      243.64      6.14 o
  -2   5  15       15.07       24.58      2.87 o
  -1   5  15        4.81        5.16      2.50 o
   0   5  15      165.07      154.17      4.94 o
   1   5  15      185.21      184.84      4.68 o
   2   5  15        9.14        7.37      2.48 o
   3   5  15       23.11       32.52      4.40 o
   4   5  15        9.34        8.93      3.73 o
   5   5  15       19.36       18.93      4.15 o
   6   5  15       71.56       60.37      5.26 o
   7   5  15        9.18        2.55      4.64 o
   8   5  15        0.01       -5.93      5.93 o
   9   5  15       55.55       55.90     14.91 o
  10   5  15       38.66       56.10     16.18 o
 -12   6  15        1.21        4.03     12.10 o
 -11   6  15        1.38       17.95      8.68 o
 -10   6  15        5.86        2.88      5.17 o
  -9   6  15        6.51       -1.75      4.55 o
  -8   6  15       34.10       36.82      4.88 o
  -7   6  15        1.12       -0.58      3.44 o
  -6   6  15       11.39       11.57      4.58 o
  -5   6  15      293.61      284.16      7.63 o
  -4   6  15        0.00        1.69      2.62 o
  -3   6  15       88.26       74.40      3.99 o
  -2   6  15       58.42       63.25      3.74 o
  -1   6  15      166.20      145.90      5.03 o
   0   6  15      645.74      642.45     10.05 o
   1   6  15      371.30      362.64      7.00 o
   2   6  15       22.50       11.74      3.63 o
   3   6  15        2.72        0.70      3.45 o
   4   6  15      126.68      138.05      8.52 o
   5   6  15       35.76       49.69      5.21 o
   6   6  15        2.28       -0.77      4.37 o
   7   6  15        0.16       -2.38      4.68 o
   8   6  15        2.73       -4.53      5.93 o
   9   6  15        3.89       -2.75     14.27 o
 -11   7  15        0.97       12.11      9.27 o
 -10   7  15       31.55       31.68      6.69 o
  -9   7  15        9.68        6.86      5.67 o
  -8   7  15        3.06        7.10      4.22 o
  -7   7  15       25.31       15.33      4.17 o
  -6   7  15        0.66       -3.34      3.34 o
  -5   7  15      136.71      128.89      7.53 o
  -4   7  15        3.58        4.40      2.98 o
  -3   7  15        0.61       -1.78      2.96 o
  -2   7  15      398.07      402.41      8.77 o
  -1   7  15        7.31       -1.93      2.96 o
   0   7  15      334.72      311.32      7.80 o
   1   7  15        3.87       -3.01      3.01 o
   2   7  15      172.79      166.11      6.58 o
   3   7  15       37.79       29.47      3.99 o
   4   7  15       43.15       38.57      5.52 o
   5   7  15        3.51        8.35      4.11 o
   6   7  15        4.93        7.65      4.74 o
   7   7  15       19.84       22.23      7.01 o
   8   7  15        6.30        7.89      6.73 o
 -10   8  15       39.50       28.76      6.91 o
  -9   8  15       73.50       91.54      7.98 o
  -8   8  15       81.48       97.45      6.74 o
  -7   8  15       20.99       14.90      4.43 o
  -6   8  15        1.13        2.97      3.67 o
  -5   8  15       12.78       14.10      3.89 o
  -4   8  15       58.05       59.93      4.33 o
  -3   8  15       10.44        7.83      3.72 o
  -2   8  15       23.28       24.31      3.79 o
  -1   8  15       72.77       72.00      4.74 o
   0   8  15        7.87       15.37      3.57 o
   1   8  15       55.29       43.81      4.00 o
   2   8  15       54.98       53.27      4.52 o
   3   8  15       32.23       40.46      4.93 o
   4   8  15      100.37       98.24      7.00 o
   5   8  15       19.18       31.83      5.42 o
   6   8  15        0.01       -0.45      7.11 o
   7   8  15        6.28       13.60      6.76 o
  -8   9  15       11.83       15.80      5.07 o
  -7   9  15        0.67        2.74      4.19 o
  -6   9  15        3.24        1.41      3.85 o
  -5   9  15       52.38       53.68      5.06 o
  -4   9  15       64.52       55.02      4.92 o
  -3   9  15       79.64       91.69      5.53 o
  -2   9  15        1.67       -3.30      3.30 o
  -1   9  15        6.56        0.57      3.34 o
   0   9  15       34.69       39.05      5.64 o
   1   9  15       32.54       26.65      3.76 o
   2   9  15       10.84       13.16      4.09 o
   3   9  15        7.89        5.22      3.78 o
   4   9  15        0.26        0.55      4.80 o
   5   9  15        5.18        0.27      4.70 o
   6   9  15        2.55        4.37      6.35 o
  -7  10  15       31.54       23.42      8.22 o
  -6  10  15        9.01        4.67      4.31 o
  -5  10  15       21.85       25.11      4.70 o
  -4  10  15       53.55       47.56      5.09 o
  -3  10  15       12.91       12.44      5.07 o
  -2  10  15       43.73       53.09      4.75 o
  -1  10  15       19.13       16.93      6.95 o
   0  10  15       18.91       17.09      4.28 o
   1  10  15       51.83       53.87      4.47 o
   2  10  15       17.68       10.17      4.39 o
   3  10  15        7.56        6.82      4.03 o
   4  10  15        8.88       13.02      5.35 o
  -3  11  15        0.14       -3.16      5.78 o
  -2  11  15       16.60        6.37      5.92 o
  -1  11  15        0.01       -2.32      5.34 o
   0  11  15        3.07        9.27      5.85 o
   1  11  15       26.74       34.82      7.58 o
 -13   0  16        1.38       -1.63     11.89 o
 -12   0  16       21.28       20.67     11.74 o
 -11   0  16       38.75       42.93     12.97 o
 -10   0  16      309.80      333.04     23.94 o
  -9   0  16     1119.68     1062.98     41.81 o
  -8   0  16     1252.25     1211.22     43.60 o
  -7   0  16       47.86       39.74      4.85 o
  -6   0  16     1168.06     1186.99     20.68 o
  -5   0  16     3815.40     3814.02     51.41 o
  -4   0  16      944.66      828.69     15.54 o
  -3   0  16        1.31        3.53      2.74 o
  -2   0  16      928.27      918.04     18.74 o
  -1   0  16      514.40      580.88     13.88 o
   0   0  16     1382.81     1348.11     24.73 o
   1   0  16     1089.16     1023.57     23.40 o
   2   0  16       68.44       38.60      4.75 o
   3   0  16     2733.84     2603.22     52.32 o
   4   0  16        1.67       -4.21      4.21 o
   5   0  16      324.25      330.76     12.23 o
   6   0  16      861.18      887.96     26.01 o
   7   0  16      701.84      667.30     31.60 o
   8   0  16        1.83        3.62     10.31 o
   9   0  16       50.03       61.00     14.86 o
  10   0  16      149.16      167.80     20.16 o
  11   0  16       15.51       19.86     13.78 o
 -13   1  16       20.84       33.24     10.08 o
 -12   1  16       78.93       87.70     11.51 o
 -11   1  16        6.92        2.01      7.11 o
 -10   1  16        0.95       -6.76      6.76 o
  -9   1  16        4.73        3.08      6.84 o
  -8   1  16        6.04       -4.09      4.09 o
  -7   1  16        7.57       -0.64      2.63 o
  -6   1  16       18.87       24.45      3.14 o
  -5   1  16      280.00      266.16      6.71 o
  -4   1  16      412.70      365.23      6.40 o
  -3   1  16      260.41      231.67      4.62 o
  -2   1  16      596.50      579.37      7.71 o
  -1   1  16      248.87      225.70      4.79 o
   0   1  16       35.77       27.44      2.74 o
   1   1  16      371.21      323.60      6.79 o
   2   1  16      967.21      956.84     13.04 o
   3   1  16        0.13        1.03      2.47 o
   4   1  16       76.23       83.97      3.72 o
   5   1  16       22.36       18.84      4.49 o
   6   1  16      789.61      781.91     17.14 o
   7   1  16      172.18      192.84     13.02 o
   8   1  16      204.33      202.12     24.53 o
   9   1  16      162.77      151.62     13.21 o
  10   1  16       22.78       16.35      9.30 o
  11   1  16       14.60       16.56      9.58 o
 -13   2  16       64.36       87.19     12.43 o
 -12   2  16        4.82       -0.53      8.12 o
 -11   2  16        8.39        9.65      7.71 o
 -10   2  16       65.78       62.07      9.53 o
  -9   2  16        8.92        2.48      5.54 o
  -8   2  16       67.70       55.37      9.69 o
  -7   2  16      364.33      383.20     10.05 o
  -6   2  16     1039.89      989.49     20.67 o
  -5   2  16       53.94       52.82      3.19 o
  -4   2  16        4.16        4.37      1.62 o
  -3   2  16      196.48      180.35      4.29 o
  -2   2  16       83.99       80.13      3.22 o
  -1   2  16     1443.83     1440.63     15.65 o
   0   2  16     1174.96     1113.12     12.90 o
   1   2  16     1292.86     1325.17     16.35 o
   2   2  16     2459.72     2431.83     26.54 o
   3   2  16      293.13      284.16      7.01 o
   4   2  16     1417.69     1371.23     16.57 o
   5   2  16      136.00      136.17      5.16 o
   6   2  16       23.80       20.76      4.02 o
   7   2  16        6.46        8.96      5.07 o
   8   2  16      132.96      138.26     15.24 o
   9   2  16       29.36       46.05      9.35 o
  10   2  16       39.43       49.03     10.31 o
  11   2  16       40.23       46.56     15.77 o
 -13   3  16       19.14       21.62      9.62 o
 -12   3  16       33.24       42.93      9.87 o
 -11   3  16       74.76       88.68     10.90 o
 -10   3  16      440.54      473.12     19.71 o
  -9   3  16      153.17      141.99      8.23 o
  -8   3  16       56.99       63.82      5.42 o
  -7   3  16        0.01       -3.23      3.23 o
  -6   3  16       40.33       36.47      3.82 o
  -5   3  16      229.54      244.70      6.10 o
  -4   3  16      813.35      828.02     11.23 o
  -3   3  16      663.31      641.98      9.15 o
  -2   3  16      972.03      998.54     12.11 o
  -1   3  16      680.85      668.23      9.24 o
   0   3  16     1219.81     1151.72     12.59 o
   1   3  16       39.14       45.71      3.37 o
   2   3  16       52.29       47.05      2.64 o
   3   3  16       90.83       94.79      3.94 o
   4   3  16      316.75      335.19      7.58 o
   5   3  16        0.03       -2.95      2.95 o
   6   3  16      542.40      524.45     11.43 o
   7   3  16       32.58       33.18      6.87 o
   8   3  16       12.07        1.29      7.11 o
   9   3  16       56.28       85.43     10.86 o
  10   3  16        0.02        2.20     12.51 o
 -13   4  16       10.95       41.71     15.47 o
 -12   4  16       13.87       22.56     13.22 o
 -11   4  16        2.69        8.22     12.35 o
 -10   4  16       58.54       60.09      8.10 o
  -9   4  16      174.69      198.19     12.54 o
  -8   4  16      514.56      476.29     10.69 o
  -7   4  16       51.15       63.89      4.63 o
  -6   4  16      284.82      266.45      7.56 o
  -5   4  16      590.86      619.02     10.28 o
  -4   4  16       30.11       33.12      3.09 o
  -3   4  16      233.39      207.61      5.81 o
  -2   4  16       21.25       19.89      2.81 o
  -1   4  16        0.44       -0.18      2.67 o
   0   4  16      149.62      146.94      4.86 o
   1   4  16      103.81       97.21      4.16 o
   2   4  16      244.87      234.22      5.82 o
   3   4  16      352.38      326.16      6.95 o
   4   4  16       26.11       19.86      3.34 o
   5   4  16       51.80       65.30      4.51 o
   6   4  16       71.74       74.13      6.27 o
   7   4  16       18.93       32.64      8.32 o
   8   4  16        2.34        2.51      6.06 o
   9   4  16        5.47      -10.52     10.52 o
  10   4  16       17.88       14.40     13.83 o
 -12   5  16      113.38      135.48     13.95 o
 -11   5  16        3.33        3.38      8.07 o
 -10   5  16      181.78      224.46     10.56 o
  -9   5  16       47.21       74.35      7.89 o
  -8   5  16       69.06       82.19      5.42 o
  -7   5  16       87.84       76.22      5.03 o
  -6   5  16      315.21      300.54      8.13 o
  -5   5  16       89.60       81.82      4.64 o
  -4   5  16     1537.10     1467.53     16.81 o
  -3   5  16      144.52      136.65      4.95 o
  -2   5  16      951.73      901.86     12.52 o
  -1   5  16     1152.40     1087.84     14.17 o
   0   5  16       80.44       81.15      4.93 o
   1   5  16      191.29      190.95      4.94 o
   2   5  16       20.62       18.70      3.02 o
   3   5  16      242.40      210.09      6.51 o
   4   5  16      426.54      425.35     10.58 o
   5   5  16      220.04      218.66      7.88 o
   6   5  16       41.84       47.28      7.10 o
   7   5  16      226.74      255.42     17.33 o
   8   5  16      129.47      137.03     15.79 o
   9   5  16       87.96      125.83     19.14 o
 -11   6  16        0.82        9.62      8.60 o
 -10   6  16       21.92       24.25      8.63 o
  -9   6  16       12.45       15.11      7.42 o
  -8   6  16       38.48       38.58      5.06 o
  -7   6  16       78.23       74.03      5.79 o
  -6   6  16       44.47       33.46      4.39 o
  -5   6  16        0.78       -3.14      3.14 o
  -4   6  16       33.07       24.00      3.48 o
  -3   6  16        8.07        4.05      2.79 o
  -2   6  16       58.83       63.42      4.19 o
  -1   6  16      419.56      401.34      8.02 o
   0   6  16      669.22      678.54     11.44 o
   1   6  16      185.52      183.93      6.50 o
   2   6  16      438.63      436.08      9.03 o
   3   6  16     1043.63     1084.89     19.31 o
   4   6  16       76.35       90.72      5.60 o
   5   6  16      244.41      244.40      8.46 o
   6   6  16       11.81       11.23      6.09 o
   7   6  16       13.05       12.73     11.36 o
   8   6  16        0.01        6.13      6.53 o
   9   6  16       24.45       20.98     14.50 o
 -11   7  16       16.00      -11.64     12.05 o
 -10   7  16       31.33       58.07      7.39 o
  -9   7  16       16.02       12.59      5.76 o
  -8   7  16        1.15       -0.70      4.06 o
  -7   7  16        8.20        7.14      4.01 o
  -6   7  16        5.28        5.38      4.69 o
  -5   7  16       91.36       89.73      5.53 o
  -4   7  16       18.57       21.15      3.80 o
  -3   7  16      214.50      207.08      7.34 o
  -2   7  16      655.09      681.79     12.84 o
  -1   7  16      112.02      134.45      6.05 o
   0   7  16      619.76      608.85     12.07 o
   1   7  16        6.52        2.15      3.25 o
   2   7  16        3.14        0.89      3.27 o
   3   7  16       47.23       49.80      6.41 o
   4   7  16       21.63       29.92      4.45 o
   5   7  16       98.12      108.75      7.38 o
   6   7  16      206.55      239.22     12.51 o
   7   7  16       87.82      115.02     24.35 o
   8   7  16       71.32       91.21      9.75 o
  -9   8  16       95.82      111.48     12.74 o
  -8   8  16       75.64       78.98      6.51 o
  -7   8  16       67.33       77.59      6.11 o
  -6   8  16       64.82       70.16      5.60 o
  -5   8  16      168.49      184.81      7.56 o
  -4   8  16       30.62       41.11      7.04 o
  -3   8  16        0.01       -3.16      3.16 o
  -2   8  16        3.03        1.14      3.24 o
  -1   8  16       43.46       37.02      5.15 o
   0   8  16       83.10       84.08      5.20 o
   1   8  16       33.92       37.70      4.13 o
   2   8  16       11.79       12.86      4.31 o
   3   8  16       29.28       50.58      5.41 o
   4   8  16      117.85      119.56      6.46 o
   5   8  16       71.53       82.11     11.92 o
   6   8  16       13.46       15.64      6.77 o
   7   8  16        8.72       12.75      7.91 o
  -8   9  16       13.81       14.69      5.06 o
  -7   9  16        5.20        2.07      4.41 o
  -6   9  16        2.78       -2.42      3.94 o
  -5   9  16        8.49        5.56      3.91 o
  -4   9  16       97.79      102.89      5.99 o
  -3   9  16      180.28      197.30      9.12 o
  -2   9  16        8.59        7.93      4.09 o
  -1   9  16       14.43        5.95      3.59 o
   0   9  16       18.89       14.49      3.78 o
   1   9  16        6.31        2.07      3.29 o
   2   9  16       71.69       73.93      5.98 o
   3   9  16       10.32        9.42      3.96 o
   4   9  16       88.06       83.08      6.76 o
   5   9  16       25.07       24.79      6.91 o
  -6  10  16       44.98       46.00      5.50 o
  -5  10  16       64.28       71.04      5.77 o
  -4  10  16       51.23       52.38      5.31 o
  -3  10  16        0.58       -4.22      4.22 o
  -2  10  16       51.12       54.91      5.74 o
  -1  10  16       18.25       11.86      5.84 o
   0  10  16       21.00       24.29      4.97 o
   1  10  16       43.24       43.05      5.48 o
   2  10  16       38.37       38.56      5.35 o
   3  10  16       92.26       95.60      6.20 o
  -2  11  16       57.26       44.00     11.49 o
  -1  11  16       48.75       46.85      8.14 o
 -13   1  17       11.37       40.96     10.55 o
 -12   1  17        0.00       -4.81      7.72 o
 -11   1  17        8.57        3.22      7.41 o
 -10   1  17        3.97        1.43      7.00 o
  -9   1  17        6.27        4.01      6.78 o
  -8   1  17       42.21       49.81      6.98 o
  -7   1  17       41.15       40.20      6.51 o
  -6   1  17       60.71       56.14      3.51 o
  -5   1  17        1.35        4.59      2.07 o
  -4   1  17        0.56       -1.90      1.91 o
  -3   1  17        5.37        6.56      1.85 o
  -2   1  17      183.43      203.03      4.58 o
  -1   1  17      948.81      981.15     11.67 o
   0   1  17       12.71        4.26      2.42 o
   1   1  17      332.32      322.83      7.02 o
   2   1  17      123.12      131.23      5.24 o
   3   1  17       27.79       31.16      3.66 o
   4   1  17      571.96      529.60     12.41 o
   5   1  17      182.45      159.63      7.35 o
   6   1  17        1.97       15.89      5.16 o
   7   1  17        5.62       10.04      7.22 o
   8   1  17      122.42      139.83     12.45 o
   9   1  17        4.57        7.22      9.29 o
  10   1  17        1.40        5.08      8.55 o
 -13   2  17        2.49       -2.21      8.48 o
 -12   2  17        5.75       16.00      8.90 o
 -11   2  17       25.05       22.14      8.46 o
 -10   2  17        3.90        5.28      7.25 o
  -9   2  17        1.42       -6.38      6.38 o
  -8   2  17       53.56       44.55      5.06 o
  -7   2  17        4.27        5.63      3.97 o
  -6   2  17       15.05       11.34      3.81 o
  -5   2  17      101.83      111.79      5.47 o
  -4   2  17       33.36       34.35      2.57 o
  -3   2  17      146.03      147.37      4.24 o
  -2   2  17      260.88      253.94      5.88 o
  -1   2  17      659.57      610.19     10.98 o
   0   2  17       17.07       22.10      2.96 o
   1   2  17      333.58      347.96      7.60 o
   2   2  17      121.97      119.41      5.34 o
   3   2  17      126.76      109.92      5.30 o
   4   2  17        7.97       16.48      4.03 o
   5   2  17       38.48       35.08      5.32 o
   6   2  17        2.51        7.81      4.67 o
   7   2  17        2.93       -4.40      6.59 o
   8   2  17       34.52       15.56      8.06 o
   9   2  17        8.43       14.36      8.29 o
  10   2  17       12.59        1.76      8.18 o
 -13   3  17        5.19       10.67      8.78 o
 -12   3  17       33.14       25.85      9.46 o
 -11   3  17        2.72        0.66      7.57 o
 -10   3  17        0.10       14.91      7.72 o
  -9   3  17        0.87       -4.64      4.64 o
  -8   3  17       59.64       58.27      5.46 o
  -7   3  17        9.12        8.62      3.85 o
  -6   3  17      736.98      698.65     12.29 o
  -5   3  17     1369.94     1335.03     16.91 o
  -4   3  17        0.02       -1.92      1.92 o
  -3   3  17       24.98       24.39      2.70 o
  -2   3  17      266.94      253.74      5.71 o
  -1   3  17       38.31       42.33      2.92 o
   0   3  17      217.66      239.78      5.44 o
   1   3  17      218.06      201.92      6.93 o
   2   3  17       13.59        5.74      3.07 o
   3   3  17      329.53      319.27      8.91 o
   4   3  17      415.22      376.59      9.90 o
   5   3  17       22.28       25.52      4.16 o
   6   3  17      327.68      348.90     11.61 o
   7   3  17       98.99      110.75      9.10 o
   8   3  17        8.91        9.78      7.59 o
   9   3  17        0.17       -2.73      7.52 o
  10   3  17        1.03      -10.87     10.87 o
 -12   4  17       42.19       49.82     14.86 o
 -11   4  17       16.38       21.64      9.01 o
 -10   4  17        1.17        4.08      7.08 o
  -9   4  17       14.95       24.13      5.15 o
  -8   4  17        0.73        8.71      3.76 o
  -7   4  17       67.75       59.54      4.81 o
  -6   4  17       77.15       57.48      4.55 o
  -5   4  17       25.87       22.18      3.62 o
  -4   4  17      362.20      333.28      7.42 o
  -3   4  17      492.35      451.43      8.53 o
  -2   4  17      295.01      286.24      6.80 o
  -1   4  17       18.07       18.33      3.05 o
   0   4  17        4.59        8.69      2.87 o
   1   4  17      352.53      333.98     11.91 o
   2   4  17        0.99       -2.40      2.40 o
   3   4  17       48.27       26.40      4.22 o
   4   4  17        0.43        0.67      3.71 o
   5   4  17        1.55        1.64      3.97 o
   6   4  17       77.63       81.78      6.75 o
   7   4  17       50.52       61.85      9.58 o
   8   4  17        0.79        7.30     10.52 o
   9   4  17        1.12       -5.10     12.00 o
 -12   5  17        0.14       -1.76     10.34 o
 -11   5  17        0.57        2.94      8.18 o
 -10   5  17        1.26       10.40      6.84 o
  -9   5  17       10.78       11.55      5.49 o
  -8   5  17        4.43       10.85      3.86 o
  -7   5  17       21.35       11.06      3.77 o
  -6   5  17      496.34      472.28     10.15 o
  -5   5  17        2.14       -0.22      3.33 o
  -4   5  17      261.22      269.98      7.68 o
  -3   5  17        7.42        1.87      3.16 o
  -2   5  17      187.27      198.74      6.26 o
  -1   5  17       14.16       16.80      3.29 o
   0   5  17      226.67      228.96      6.93 o
   1   5  17        0.06       -2.67      2.67 o
   2   5  17       20.55       15.32      3.26 o
   3   5  17      267.83      270.64      8.70 o
   4   5  17       43.53       45.94      6.56 o
   5   5  17       93.60       93.09      7.03 o
   6   5  17       55.51       54.00      8.06 o
   7   5  17        4.35        7.71      7.61 o
   8   5  17       21.50       29.66     10.25 o
   9   5  17       32.48       59.52     16.03 o
 -11   6  17        4.40       20.33      9.11 o
 -10   6  17       18.12       13.91      6.04 o
  -9   6  17       20.47       17.62      4.78 o
  -8   6  17        8.34       14.73      4.45 o
  -7   6  17        2.35       -0.94      3.66 o
  -6   6  17        0.25       -3.31      3.31 o
  -5   6  17        0.08        1.92      3.35 o
  -4   6  17       84.57       68.88      4.51 o
  -3   6  17       14.33       18.47      3.83 o
  -2   6  17        2.82        3.11      2.98 o
  -1   6  17       61.73       81.01      4.91 o
   0   6  17      132.62      157.48      5.92 o
   1   6  17      392.39      402.29      8.92 o
   2   6  17        4.85        0.56      3.49 o
   3   6  17       21.01       42.12      5.05 o
   4   6  17        2.82       -3.36      4.28 o
   5   6  17       25.05       47.04      6.01 o
   6   6  17       15.56        9.16      6.19 o
   7   6  17        0.27       -0.27      7.36 o
   8   6  17       13.90       19.10      7.32 o
 -10   7  17        3.72       11.61      6.05 o
  -9   7  17       13.74        6.71      6.86 o
  -8   7  17        3.99       -1.07      4.10 o
  -7   7  17       68.07       60.65      5.60 o
  -6   7  17        4.47        1.18      3.62 o
  -5   7  17       64.16       57.70      4.97 o
  -4   7  17       19.11       24.83      4.65 o
  -3   7  17        2.00        6.05      3.49 o
  -2   7  17       86.48       90.93      5.39 o
  -1   7  17        6.97        4.56      3.55 o
   0   7  17       26.75       29.89      4.82 o
   1   7  17       24.29       22.66      4.01 o
   2   7  17        2.41        1.71      4.35 o
   3   7  17       38.50       35.04      5.00 o
   4   7  17       18.28       13.30      4.85 o
   5   7  17       66.95       80.11      7.03 o
   6   7  17        8.48       16.13      6.87 o
   7   7  17        0.55        3.84      7.85 o
  -9   8  17       13.08       23.27      6.41 o
  -8   8  17       13.59       17.11      5.12 o
  -7   8  17       16.04       15.81      4.69 o
  -6   8  17        0.10        0.40      3.83 o
  -5   8  17        0.36        2.21      3.72 o
  -4   8  17       33.20       30.88      4.47 o
  -3   8  17       26.64       25.45      4.91 o
  -2   8  17        4.60        1.07      3.49 o
  -1   8  17        3.71        4.90      3.48 o
   0   8  17        4.31        3.80      3.46 o
   1   8  17       13.95       14.45      4.55 o
   2   8  17        0.07       -2.52      4.04 o
   3   8  17      144.14      148.19      8.87 o
   4   8  17       52.34       53.21      6.04 o
   5   8  17        5.09        3.78      4.91 o
   6   8  17        0.66        8.26      6.57 o
  -8   9  17        2.03        3.92      5.15 o
  -7   9  17        0.66       -4.06      4.06 o
  -6   9  17        2.09       -2.97      3.96 o
  -5   9  17        2.94        6.40      4.02 o
  -4   9  17        0.00        3.67      3.98 o
  -3   9  17       10.53       15.62      4.83 o
  -2   9  17        2.82        6.37      4.38 o
  -1   9  17        5.22       -2.89      4.12 o
   0   9  17       35.38       40.66      5.35 o
   1   9  17       13.97       14.92      4.69 o
   2   9  17        0.54        2.86      4.18 o
   3   9  17        1.73       -0.36      4.23 o
   4   9  17        7.63        7.40      4.99 o
   5   9  17        0.06       -4.17      6.06 o
  -6  10  17        3.56        7.90      5.73 o
  -5  10  17        2.38        2.76      4.23 o
  -4  10  17       10.37       11.09      5.64 o
  -3  10  17       31.15       44.82      5.82 o
  -2  10  17       16.18       15.33      5.05 o
  -1  10  17        6.65        2.82      4.56 o
   0  10  17       40.84       39.59      5.55 o
   1  10  17        2.85        3.44      4.61 o
   2  10  17        1.13       -3.38      4.82 o
   3  10  17       18.76       23.50      5.32 o
 -13   0  18       27.92       33.18     14.96 o
 -12   0  18        0.27       13.07     12.25 o
 -11   0  18       25.81       46.50     13.17 o
 -10   0  18       35.70       46.61     13.43 o
  -9   0  18       15.06       10.72     11.18 o
  -8   0  18       35.00       33.44     12.30 o
  -7   0  18      266.02      264.47     11.50 o
  -6   0  18     1505.23     1474.10     24.83 o
  -5   0  18      575.45      533.88     12.84 o
  -4   0  18      503.54      481.38     11.84 o
  -3   0  18       14.73        2.44      3.53 o
  -2   0  18       50.37       53.71      5.13 o
  -1   0  18      126.76      111.22      7.10 o
   0   0  18     1015.78      969.15     40.60 o
   1   0  18      893.24      819.69     22.64 o
   2   0  18     2617.94     2462.95     50.67 o
   3   0  18       60.49       50.50      7.72 o
   4   0  18      556.75      524.73     15.39 o
   5   0  18      249.24      218.29     14.24 o
   6   0  18      227.38      240.20     14.28 o
   7   0  18      124.25      157.02     17.46 o
   8   0  18      213.94      225.94     21.34 o
   9   0  18      133.84      177.95     20.57 o
  10   0  18       40.26       55.90     15.62 o
 -13   1  18       63.05       75.68     12.25 o
 -12   1  18       25.16       27.73      9.42 o
 -11   1  18       19.75       24.79      8.55 o
 -10   1  18        7.93        7.77      7.53 o
  -9   1  18       16.09       12.67      7.78 o
  -8   1  18       57.72       44.75      9.38 o
  -7   1  18      110.25      128.10      6.51 o
  -6   1  18      364.11      322.81     11.34 o
  -5   1  18      565.05      549.51      9.08 o
  -4   1  18      557.99      545.99      8.39 o
  -3   1  18     1143.14     1131.21     12.16 o
  -2   1  18      237.93      213.91      4.82 o
  -1   1  18        9.73       10.97      2.55 o
   0   1  18      118.89      108.90      4.42 o
   1   1  18        2.24        1.55      2.41 o
   2   1  18      123.34      134.00      5.81 o
   3   1  18       12.86       14.89      3.79 o
   4   1  18      355.40      360.09     10.06 o
   5   1  18      403.33      391.60     10.82 o
   6   1  18      135.24      127.95      7.89 o
   7   1  18       68.46       73.16      9.98 o
   8   1  18       35.43       33.17      8.83 o
   9   1  18        7.53        7.34      8.10 o
  10   1  18        9.06        3.76      9.04 o
 -13   2  18        1.87       -7.40      8.60 o
 -12   2  18       51.83       60.48     15.93 o
 -11   2  18       24.93       21.44      8.39 o
 -10   2  18      152.37      166.21     12.99 o
  -9   2  18        9.98        1.10      6.85 o
  -8   2  18      442.42      430.59     11.39 o
  -7   2  18      384.28      427.46     12.12 o
  -6   2  18       30.04       24.33      4.28 o
  -5   2  18       47.72       38.47      3.77 o
  -4   2  18      151.80      157.29      4.63 o
  -3   2  18       55.78       56.40      2.82 o
  -2   2  18     1941.20     1905.09     26.73 o
  -1   2  18      195.63      203.99      5.46 o
   0   2  18      121.27      108.58      4.00 o
   1   2  18     1493.96     1440.30     24.12 o
   2   2  18       92.11       89.29      5.59 o
   3   2  18     1355.65     1275.69     19.87 o
   4   2  18      389.04      351.75      9.13 o
   5   2  18      142.25      129.13      8.12 o
   6   2  18        6.78        7.75      4.66 o
   7   2  18        8.97       15.14      7.85 o
   8   2  18       34.20       26.24     18.48 o
   9   2  18       55.19       42.11      9.77 o
  10   2  18       41.59       26.52      9.70 o
 -13   3  18        3.53        9.60      9.13 o
 -12   3  18       42.44       49.44     23.89 o
 -11   3  18       38.03       41.78     14.63 o
 -10   3  18       22.06       28.02      8.39 o
  -9   3  18        4.84       -5.58      5.58 o
  -8   3  18        1.42       -1.01      4.01 o
  -7   3  18      131.27      119.74      6.55 o
  -6   3  18     1097.74     1061.48     16.18 o
  -5   3  18       66.92       79.63      4.84 o
  -4   3  18      381.04      375.57      7.91 o
  -3   3  18      968.69      929.15     12.13 o
  -2   3  18        2.27       -0.87      2.23 o
  -1   3  18      568.41      539.71      8.03 o
   0   3  18        0.51       -2.11      2.11 o
   1   3  18      715.02      701.30     13.38 o
   2   3  18       54.38       61.99      5.02 o
   3   3  18      363.14      331.96      9.33 o
   4   3  18      159.10      154.72      6.98 o
   5   3  18      143.20      151.68      7.20 o
   6   3  18      368.36      401.89     12.54 o
   7   3  18       32.28       29.28      9.00 o
   8   3  18       26.77       19.10      8.12 o
   9   3  18       22.44       37.52     14.14 o
  10   3  18        4.72       -4.39     12.76 o
 -12   4  18        0.51        9.39     12.76 o
 -11   4  18        8.09       20.94      8.34 o
 -10   4  18      119.48      154.97     10.59 o
  -9   4  18      495.08      527.87     12.02 o
  -8   4  18      249.44      262.98      8.52 o
  -7   4  18        0.08       -3.26      3.26 o
  -6   4  18      331.65      297.19      8.29 o
  -5   4  18       70.82       67.16      4.61 o
  -4   4  18        0.01       -0.79      2.75 o
  -3   4  18       85.25       78.95      4.64 o
  -2   4  18      609.44      610.28     10.87 o
  -1   4  18      213.53      224.57      6.88 o
   0   4  18     1687.65     1674.85     21.28 o
   1   4  18      497.85      497.07     11.24 o
   2   4  18      154.59      154.43      6.64 o
   3   4  18       34.81       29.66      4.36 o
   4   4  18       11.94       10.71      4.01 o
   5   4  18       96.07       92.40      6.23 o
   6   4  18       64.97       58.50      7.36 o
   7   4  18        4.87        7.26      7.71 o
   8   4  18       72.66       66.52     15.31 o
   9   4  18       57.08       60.08     16.34 o
 -12   5  18       71.54       98.00     13.21 o
 -11   5  18        8.20       10.06      8.85 o
 -10   5  18       81.98      102.45     13.45 o
  -9   5  18        1.21        3.72      4.40 o
  -8   5  18        3.46        5.68      3.68 o
  -7   5  18        9.42        7.75      3.78 o
  -6   5  18       19.49       22.18      3.86 o
  -5   5  18      415.53      411.18      9.44 o
  -4   5  18      320.88      307.85      7.99 o
  -3   5  18      188.18      185.90      6.48 o
  -2   5  18     1472.78     1429.60     19.10 o
  -1   5  18        1.11       -3.09      3.09 o
   0   5  18      370.95      346.44     10.87 o
   1   5  18      166.00      172.94      6.37 o
   2   5  18      369.38      362.02     10.82 o
   3   5  18      120.86      133.41      7.45 o
   4   5  18      372.86      374.20     13.62 o
   5   5  18        8.43       19.30      5.34 o
   6   5  18       66.78       60.77      7.81 o
   7   5  18      119.80      146.63     20.09 o
   8   5  18       81.57       60.85     15.11 o
   9   5  18       32.85       22.00     13.73 o
 -11   6  18       43.93       47.48     10.53 o
 -10   6  18       59.34       62.24     16.25 o
  -9   6  18       33.73       45.25      5.70 o
  -8   6  18      140.59      151.35      7.66 o
  -7   6  18       76.98       89.15      6.15 o
  -6   6  18        8.47        7.05      3.77 o
  -5   6  18        6.89        6.89      3.65 o
  -4   6  18       28.92       26.63      4.59 o
  -3   6  18       41.93       36.99      4.82 o
  -2   6  18      241.39      237.91      7.86 o
  -1   6  18       17.63       15.51      3.45 o
   0   6  18      485.41      497.66     10.04 o
   1   6  18      122.13      145.15      6.53 o
   2   6  18      159.33      153.62      8.87 o
   3   6  18      398.03      431.15     14.26 o
   4   6  18        2.85        0.64      4.57 o
   5   6  18      100.94      115.90      7.85 o
   6   6  18        0.72        6.06      6.06 o
   7   6  18        0.00       -1.15      7.54 o
   8   6  18        0.67       -3.38      6.66 o
 -10   7  18       17.12       19.40      6.36 o
  -9   7  18        4.73        4.42      4.85 o
  -8   7  18        3.40        1.02      4.18 o
  -7   7  18        0.30       -2.66      3.81 o
  -6   7  18       69.95       66.21      5.56 o
  -5   7  18       67.94       78.19      5.62 o
  -4   7  18      109.05      111.56      6.09 o
  -3   7  18      130.24      137.12      7.32 o
  -2   7  18      279.49      259.88      9.44 o
  -1   7  18      194.91      185.17      7.29 o
   0   7  18       71.07       85.68      8.71 o
   1   7  18        0.00       -2.35      4.12 o
   2   7  18        0.74       -0.95      7.01 o
   3   7  18        5.23        6.46      4.97 o
   4   7  18      120.03      128.65      7.92 o
   5   7  18      291.11      314.79     11.68 o
   6   7  18      162.26      174.20     12.83 o
   7   7  18       54.16       76.19     11.20 o
  -9   8  18       32.75       50.99      7.34 o
  -8   8  18       23.19       24.39      5.41 o
  -7   8  18       32.25       30.14      5.25 o
  -6   8  18       36.60       35.00      5.04 o
  -5   8  18       41.16       38.83      4.93 o
  -4   8  18        0.88        6.52      3.81 o
  -3   8  18       44.98       47.97      5.68 o
  -2   8  18       44.49       47.90      5.59 o
  -1   8  18      124.82      131.27      7.33 o
   0   8  18       43.51       38.63      5.41 o
   1   8  18       98.80      109.67      6.97 o
   2   8  18       31.56       25.55      5.81 o
   3   8  18       40.23       55.46      6.84 o
   4   8  18        1.70        1.95      5.50 o
   5   8  18        2.15        6.86      5.07 o
   6   8  18        8.65       19.05      7.29 o
  -7   9  18        7.13        0.95      4.42 o
  -6   9  18       30.58       39.07      5.37 o
  -5   9  18      171.29      186.60      8.06 o
  -4   9  18      159.31      171.28      7.56 o
  -3   9  18       63.60       53.55      6.07 o
  -2   9  18       18.56       12.68      4.82 o
  -1   9  18        1.91        1.79      4.41 o
   0   9  18        2.08       -2.15      4.37 o
   1   9  18        1.24       -3.26      4.19 o
   2   9  18        1.89       -0.59      4.83 o
   3   9  18      153.41      162.69      8.48 o
   4   9  18       74.04       69.71      6.79 o
  -5  10  18        0.00       -0.67      4.17 o
  -4  10  18       60.27       68.18      5.84 o
  -3  10  18      161.55      167.78     10.74 o
  -2  10  18      101.59      106.06      7.40 o
  -1  10  18       54.01       64.34      7.91 o
   0  10  18       20.79       16.02      5.09 o
   1  10  18       31.22       32.94      6.18 o
   2  10  18       68.50       69.82     11.05 o
 -13   1  19        6.33       -5.75      9.44 o
 -12   1  19        0.05       -9.47      9.85 o
 -11   1  19        2.28        0.09      7.35 o
 -10   1  19        6.55        3.46      7.41 o
  -9   1  19        6.83       -0.06      7.00 o
  -8   1  19      221.80      190.23     10.30 o
  -7   1  19       51.76       44.06      5.54 o
  -6   1  19       67.43       67.97      4.68 o
  -5   1  19        0.02        4.50      2.78 o
  -4   1  19        0.00       -2.27      2.27 o
  -3   1  19        4.33        2.07      2.01 o
  -2   1  19      486.72      477.26      7.37 o
  -1   1  19        4.08        1.67      2.63 o
   0   1  19       65.01       61.83      3.84 o
   1   1  19       63.22       47.41      4.04 o
   2   1  19        7.23        3.73      3.51 o
   3   1  19      451.78      439.34     15.84 o
   4   1  19       16.49        2.99      4.48 o
   5   1  19        9.38        5.79      4.80 o
   6   1  19        0.76        1.31      4.57 o
   7   1  19       19.49       18.62      8.15 o
   8   1  19       14.16        9.55      8.19 o
   9   1  19        1.19       -7.38      7.84 o
  10   1  19        0.45        4.17      8.38 o
 -13   2  19        0.03       -3.84     11.41 o
 -12   2  19       27.67       28.99     10.85 o
 -11   2  19        1.40        3.23     12.28 o
 -10   2  19        0.46        7.83      8.88 o
  -9   2  19      122.02      122.90     11.60 o
  -8   2  19        0.10        9.78      4.82 o
  -7   2  19      169.98      166.78      9.35 o
  -6   2  19      376.99      343.07      9.83 o
  -5   2  19       49.22       47.74      4.07 o
  -4   2  19      613.90      607.83     10.93 o
  -3   2  19      109.54      102.45      3.87 o
  -2   2  19       24.54       35.11      4.51 o
  -1   2  19      193.29      191.74      5.13 o
   0   2  19      958.32      947.85     14.72 o
   1   2  19        0.08        4.85      4.34 o
   2   2  19        0.04       -2.86      4.06 o
   3   2  19       64.54       99.43      6.18 o
   4   2  19       11.69        7.40      4.55 o
   5   2  19        0.93        1.67      3.91 o
   6   2  19        6.94       11.86      5.76 o
   7   2  19       91.06       80.21     10.36 o
   8   2  19       17.83       21.63      8.75 o
   9   2  19        0.15       -5.65      7.76 o
 -12   3  19        6.87        6.71      8.37 o
 -11   3  19       11.08       13.74      8.32 o
 -10   3  19       22.18       22.03      8.40 o
  -9   3  19       25.19       30.20      6.71 o
  -8   3  19      262.42      264.55      9.62 o
  -7   3  19      186.01      206.35      7.58 o
  -6   3  19      332.64      329.50      9.75 o
  -5   3  19        1.61       -1.86      3.14 o
  -4   3  19        0.64       -1.05      2.99 o
  -3   3  19        3.02       -0.18      2.98 o
  -2   3  19      306.98      283.24      7.45 o
  -1   3  19      450.47      429.12      8.98 o
   0   3  19      110.79       82.51      4.58 o
   1   3  19       77.34       87.89      6.74 o
   2   3  19      203.62      178.34      8.22 o
   3   3  19       32.50       27.97      4.65 o
   4   3  19       19.89       15.30      4.28 o
   5   3  19       85.35       71.28      5.89 o
   6   3  19      104.80      114.47      7.80 o
   7   3  19        7.57        5.92      7.14 o
   8   3  19        9.91       11.95      8.01 o
   9   3  19        1.46        3.42     12.56 o
 -12   4  19        4.10       -1.53     11.79 o
 -11   4  19        6.93        4.78      6.30 o
 -10   4  19       33.67       54.52      7.71 o
  -9   4  19        0.68        4.02      4.50 o
  -8   4  19        0.34       -3.70      3.70 o
  -7   4  19       42.22       27.65      5.22 o
  -6   4  19       40.97       30.43      4.18 o
  -5   4  19       94.21      105.55      5.39 o
  -4   4  19       51.02       52.86      4.82 o
  -3   4  19        2.26       -2.37      4.18 o
  -2   4  19      110.61      128.98      5.49 o
  -1   4  19     1081.53     1001.77     16.94 o
   0   4  19       67.68       68.93      5.10 o
   1   4  19        2.93        3.86      4.26 o
   2   4  19      129.69      104.61      6.01 o
   3   4  19        2.59       -1.73      3.75 o
   4   4  19       45.39       45.67      5.09 o
   5   4  19        2.24        4.50      5.12 o
   6   4  19        2.27        5.26      5.46 o
   7   4  19       12.67       17.92     12.00 o
   8   4  19        0.65        6.59     12.25 o
   9   4  19       27.71       30.83     14.86 o
 -11   5  19        5.58        7.82      8.73 o
 -10   5  19        7.97        6.84      7.87 o
  -9   5  19       10.75        9.73      4.70 o
  -8   5  19       43.89       35.01      4.82 o
  -7   5  19       12.32        0.74      3.60 o
  -6   5  19       19.84       15.63      3.79 o
  -5   5  19       13.88       16.07      3.60 o
  -4   5  19       51.79       45.09      4.29 o
  -3   5  19       38.37       40.16      4.50 o
  -2   5  19       90.90      104.63      5.74 o
  -1   5  19       78.41       76.17      5.30 o
   0   5  19      139.79      158.97      6.67 o
   1   5  19       30.75       21.49      4.69 o
   2   5  19       20.16       13.91      4.78 o
   3   5  19       57.32       58.54      5.95 o
   4   5  19      137.02      139.36      9.27 o
   5   5  19       16.83       16.84      5.32 o
   6   5  19       16.14        3.89      8.00 o
   7   5  19        1.89       13.39     10.59 o
   8   5  19        2.42       -2.45     11.84 o
 -11   6  19        0.67        0.89      8.44 o
 -10   6  19        3.49        6.20      8.05 o
  -9   6  19        0.90        4.88      4.64 o
  -8   6  19        0.00       -4.08      4.08 o
  -7   6  19        1.66       -1.96      3.87 o
  -6   6  19        9.57       20.80      4.23 o
  -5   6  19       14.84       14.42      3.97 o
  -4   6  19        2.53        1.60      5.99 o
  -3   6  19        3.88        7.20      4.10 o
  -2   6  19      105.36      112.15      6.79 o
  -1   6  19      126.24      122.06      8.46 o
   0   6  19        1.71       -0.96      4.27 o
   1   6  19       13.74       12.44      4.74 o
   2   6  19        8.48        9.83      5.47 o
   3   6  19        3.27        6.71      8.43 o
   4   6  19       29.15       28.74      7.57 o
   5   6  19       17.44       23.09      5.59 o
   6   6  19       10.25       18.46      6.75 o
   7   6  19        0.46       -4.10      7.55 o
 -10   7  19       15.82        3.94      7.24 o
  -9   7  19        5.16        8.12      4.97 o
  -8   7  19        2.77       -4.07      4.22 o
  -7   7  19        0.00       -3.87      3.87 o
  -6   7  19        0.00       -3.61      3.61 o
  -5   7  19        0.01        0.16      3.64 o
  -4   7  19       45.44       56.98      5.13 o
  -3   7  19       23.50       18.58      5.41 o
  -2   7  19       11.09       19.45      4.81 o
  -1   7  19       32.83       36.45      5.26 o
   0   7  19       13.82       11.31      4.54 o
   1   7  19       50.95       40.29      5.46 o
   2   7  19       32.34       43.63      6.33 o
   3   7  19       20.63       11.32      5.62 o
   4   7  19        6.65       12.45      5.75 o
   5   7  19       30.52       44.98      6.53 o
   6   7  19        6.32        7.90      8.26 o
   7   7  19       41.51       42.45     10.33 o
  -9   8  19        0.16        1.08      8.66 o
  -8   8  19        1.49       10.65      4.85 o
  -7   8  19        9.44        6.64      4.58 o
  -6   8  19        2.18        1.00      4.20 o
  -5   8  19       31.35       41.74      5.16 o
  -4   8  19        1.12        1.80      3.81 o
  -3   8  19       34.39       35.32      5.50 o
  -2   8  19        4.66        1.25      4.40 o
  -1   8  19       18.50        9.76      4.78 o
   0   8  19        1.12       -0.49      4.45 o
   1   8  19        3.12        0.58      4.67 o
   2   8  19        5.64        5.68      5.27 o
   3   8  19       97.52      110.58      8.69 o
   4   8  19        0.01       -1.62      6.52 o
   5   8  19        1.72       12.68      5.48 o
  -7   9  19        1.93       -4.41      4.41 o
  -6   9  19        2.21        0.77      4.40 o
  -5   9  19        5.28        8.76      4.43 o
  -4   9  19       23.50       28.60      5.85 o
  -3   9  19       52.91       60.78      6.44 o
  -2   9  19       11.49        6.98      4.89 o
  -1   9  19       36.59       46.15      5.89 o
   0   9  19       21.87       21.96      5.19 o
   1   9  19        0.07       -2.25      4.48 o
   2   9  19        0.10       -4.90      4.90 o
   3   9  19       44.35       60.75      6.44 o
   4   9  19        0.01        3.88      5.22 o
  -4  10  19        0.01       -2.73      4.13 o
  -3  10  19        1.92        7.10      8.16 o
  -2  10  19        0.15       -1.31      4.70 o
  -1  10  19        0.23       -4.59      4.59 o
   0  10  19        0.01       -3.75      4.80 o
   1  10  19       12.57       14.57      5.71 o
 -13   0  20        0.03       -6.28     12.35 o
 -12   0  20       27.15       26.03     14.14 o
 -11   0  20        0.01       10.77     11.18 o
 -10   0  20      137.72      133.08     17.71 o
  -9   0  20       19.45       -4.24      9.24 o
  -8   0  20        2.76       -8.93      8.93 o
  -7   0  20       86.97       93.14      9.33 o
  -6   0  20       42.75       41.32      7.28 o
  -5   0  20       75.99       84.91      7.26 o
  -4   0  20      453.23      497.70     12.72 o
  -3   0  20       31.93       36.94      4.38 o
  -2   0  20      109.87      106.04      4.25 o
  -1   0  20        8.72       -0.97      3.73 o
   0   0  20      485.04      506.40     29.66 o
   1   0  20      515.45      480.93     40.25 o
   2   0  20       65.63       45.41      9.80 o
   3   0  20       49.58       69.60      8.71 o
   4   0  20       12.21        2.50      6.49 o
   5   0  20        4.70        2.08     10.80 o
   6   0  20      127.70      140.65     26.60 o
   7   0  20      295.54      335.39     24.61 o
   8   0  20      136.44      178.16     19.91 o
   9   0  20       62.77      101.28     17.92 o
 -13   1  20       34.92       38.96     11.37 o
 -12   1  20       11.14        8.35      8.95 o
 -11   1  20        0.51        5.74     12.84 o
 -10   1  20        4.83        7.31     10.67 o
  -9   1  20        2.13        5.31      7.38 o
  -8   1  20      160.34      151.31      9.63 o
  -7   1  20       99.91       96.24      8.04 o
  -6   1  20      560.70      522.71     13.57 o
  -5   1  20      996.72      964.02     15.43 o
  -4   1  20      146.68      136.30      4.84 o
  -3   1  20      778.74      716.11     10.32 o
  -2   1  20      202.31      209.07      5.72 o
  -1   1  20        1.23       -2.88      2.88 o
   0   1  20       53.85       46.48      4.66 o
   1   1  20      380.15      391.31     10.06 o
   2   1  20      120.88      118.65      7.02 o
   3   1  20     1014.32      937.51     21.85 o
   4   1  20      455.89      424.34     11.33 o
   5   1  20       69.63       61.21      6.41 o
   6   1  20       20.28       13.82      5.09 o
   7   1  20        2.29        7.39      7.40 o
   8   1  20       33.67       28.87      9.37 o
   9   1  20        9.90       15.08      9.16 o
 -12   2  20       80.05       94.12     15.77 o
 -11   2  20       43.99       44.41      9.83 o
 -10   2  20        5.97       10.59      7.69 o
  -9   2  20      166.83      183.68     10.68 o
  -8   2  20      655.41      670.88     18.73 o
  -7   2  20       29.76       22.91      5.26 o
  -6   2  20       18.57       19.92      4.28 o
  -5   2  20        4.54       -1.84      3.09 o
  -4   2  20      175.91      182.14      6.28 o
  -3   2  20       90.81       94.02      4.37 o
  -2   2  20     1277.73     1255.80     17.16 o
  -1   2  20      850.42      789.88     12.37 o
   0   2  20      732.68      726.81     15.71 o
   1   2  20       80.86       79.77      7.16 o
   2   2  20      707.68      672.87     15.48 o
   3   2  20      414.58      373.70     11.71 o
   4   2  20        6.13       -2.86      4.26 o
   5   2  20       17.01       15.31      4.45 o
   6   2  20        9.42        0.28      5.65 o
   7   2  20       17.46       17.24      7.89 o
   8   2  20       12.93        3.71      7.71 o
   9   2  20       15.59       16.28      8.98 o
 -12   3  20       25.69       26.62     13.27 o
 -11   3  20        8.33       22.24      8.84 o
 -10   3  20       14.47        2.15     12.02 o
  -9   3  20       76.38       80.35      8.37 o
  -8   3  20      165.85      167.97      8.97 o
  -7   3  20      343.84      360.18      9.61 o
  -6   3  20       87.15       89.88      5.42 o
  -5   3  20      388.33      393.60      9.37 o
  -4   3  20      714.25      654.98     11.83 o
  -3   3  20        1.29       -3.35      3.35 o
  -2   3  20      215.89      198.17      7.16 o
  -1   3  20      209.22      227.56      7.58 o
   0   3  20      336.96      320.73      8.68 o
   1   3  20       17.79       13.00      4.70 o
   2   3  20       40.21       44.49      5.59 o
   3   3  20      122.49      111.40      6.39 o
   4   3  20       66.40       81.87      7.13 o
   5   3  20       99.75       97.78      6.53 o
   6   3  20      128.62      126.39      9.58 o
   7   3  20       17.76       22.08      7.91 o
   8   3  20        0.01        6.59     10.82 o
   9   3  20       21.33       56.56     16.03 o
 -12   4  20       29.73       48.71     10.98 o
 -11   4  20      104.11      133.32     10.46 o
 -10   4  20      262.86      301.30     13.73 o
  -9   4  20       49.38       62.58      6.89 o
  -8   4  20       38.88       39.25      4.97 o
  -7   4  20        0.05       -3.37      3.37 o
  -6   4  20        3.63       -0.57      3.47 o
  -5   4  20       72.08       67.88      4.85 o
  -4   4  20      364.36      345.83      8.63 o
  -3   4  20       65.96       75.61      8.17 o
  -2   4  20      794.37      766.27     14.93 o
  -1   4  20       50.08       52.36      4.88 o
   0   4  20      170.19      160.94      6.72 o
   1   4  20      270.60      244.72      9.64 o
   2   4  20      118.80      119.52      6.41 o
   3   4  20       25.55       27.21      4.64 o
   4   4  20       17.99       13.28      4.73 o
   5   4  20        0.01       -1.89      5.28 o
   6   4  20       14.17       19.98     11.04 o
   7   4  20       57.97       80.76     16.44 o
   8   4  20      102.18      129.66     19.50 o
 -11   5  20        0.05        2.60      8.64 o
 -10   5  20        0.03       15.96      8.43 o
  -9   5  20       19.73        3.78      5.31 o
  -8   5  20       69.39       76.43      5.81 o
  -7   5  20      127.00      138.02      6.51 o
  -6   5  20      133.71      141.58      6.38 o
  -5   5  20       10.87       12.55      3.66 o
  -4   5  20        8.96        5.78      3.32 o
  -3   5  20      197.10      197.16      7.52 o
  -2   5  20      168.69      185.25      7.20 o
  -1   5  20        1.54        3.03      3.70 o
   0   5  20       19.82       21.95      4.13 o
   1   5  20      224.65      223.66      9.27 o
   2   5  20      222.91      221.76      9.35 o
   3   5  20       16.29       17.03      4.85 o
   4   5  20      171.03      178.50     14.31 o
   5   5  20       32.79       38.70      7.16 o
   6   5  20       93.55      111.23      9.47 o
   7   5  20      105.69      101.94     17.71 o
   8   5  20       16.80       37.11     14.75 o
 -10   6  20       28.23       27.74      9.70 o
  -9   6  20       39.13       52.02      8.58 o
  -8   6  20       83.92       85.76      6.66 o
  -7   6  20       32.57       36.71      5.22 o
  -6   6  20       10.69        9.85      4.11 o
  -5   6  20        3.23       -0.20      3.55 o
  -4   6  20       13.09       13.85      3.97 o
  -3   6  20      248.43      246.71      9.52 o
  -2   6  20      227.77      229.03      9.25 o
  -1   6  20      347.66      323.94     10.58 o
   0   6  20      544.08      539.90     14.29 o
   1   6  20       16.10        3.96      5.32 o
   2   6  20      101.26       90.95      8.02 o
   3   6  20        7.54        6.60      5.38 o
   4   6  20       90.63       92.20      7.43 o
   5   6  20       35.46       60.27      8.03 o
   6   6  20       97.28       83.02      9.07 o
   7   6  20       25.32       26.17     17.84 o
  -9   7  20        0.41       -2.25      4.71 o
  -8   7  20        8.36        3.44      4.70 o
  -7   7  20        8.67        8.49      4.31 o
  -6   7  20       19.06        8.40      4.22 o
  -5   7  20       48.92       58.32      6.48 o
  -4   7  20      194.34      195.07      7.96 o
  -3   7  20       32.63       31.20      6.14 o
  -2   7  20       45.83       53.60      7.88 o
  -1   7  20        2.75        0.21      4.35 o
   0   7  20       14.93       17.16      4.83 o
   1   7  20       16.36       18.64      9.16 o
   2   7  20      127.02      153.13      9.49 o
   3   7  20       62.48       81.06      8.17 o
   4   7  20      106.28      109.19      9.04 o
   5   7  20       70.51       89.31      8.75 o
   6   7  20       16.91        6.30      8.70 o
  -8   8  20        5.30       -4.65      4.65 o
  -7   8  20        1.84        3.93      4.70 o
  -6   8  20        0.49       -3.92      3.92 o
  -5   8  20       30.21       35.28      5.08 o
  -4   8  20       43.21       47.33      5.32 o
  -3   8  20       19.39       27.65      6.55 o
  -2   8  20      171.00      183.52      8.70 o
  -1   8  20       11.63        2.16      8.18 o
   0   8  20       56.95       69.86      6.51 o
   1   8  20      112.00      119.92      8.77 o
   2   8  20        0.84       -1.26      5.32 o
   3   8  20       46.98       61.75     13.04 o
   4   8  20        6.91        6.34      5.23 o
   5   8  20        1.97       10.67      6.35 o
  -6   9  20      132.15      156.21      8.08 o
  -5   9  20       52.61       66.91      6.19 o
  -4   9  20       24.18       26.66      5.07 o
  -3   9  20       22.11       26.18      6.75 o
  -2   9  20        0.32       -2.53      5.11 o
  -1   9  20        4.96       -1.35      4.78 o
   0   9  20        0.01        1.37      4.99 o
   1   9  20        0.41       -2.65      6.38 o
   2   9  20       16.52       32.33      9.47 o
   3   9  20      100.72      127.99      8.32 o
  -3  10  20       76.33       70.50     14.40 o
  -2  10  20       23.33       29.73      6.52 o
  -1  10  20       12.83       15.24      7.80 o
 -12   1  21       26.08       22.17      9.90 o
 -11   1  21        5.36       -3.57     10.98 o
 -10   1  21       15.48       26.78      9.09 o
  -9   1  21       76.28       81.70     11.77 o
  -8   1  21        2.37       14.73     12.56 o
  -7   1  21       10.93        3.10      5.13 o
  -6   1  21       36.81       32.81      5.39 o
  -5   1  21       13.03       18.08      4.16 o
  -4   1  21       85.48       94.90      4.62 o
  -3   1  21      110.10       97.99      4.50 o
  -2   1  21       54.07       58.97      3.52 o
  -1   1  21        2.07       -3.36      3.49 o
   0   1  21      104.82       88.13      6.47 o
   1   1  21        0.33       -3.69      4.83 o
   2   1  21       74.10       66.04     11.80 o
   3   1  21      269.32      263.75     12.12 o
   4   1  21        9.81       15.69      5.13 o
   5   1  21        0.82       -5.45      5.45 o
   6   1  21       29.24       18.51      5.52 o
   7   1  21       25.86       26.76      8.72 o
   8   1  21       15.38       10.98      8.75 o
   9   1  21        0.10       -1.53      8.52 o
 -12   2  21        3.42       14.75      9.57 o
 -11   2  21        0.10       -5.25      7.79 o
 -10   2  21       13.46       17.61      8.48 o
  -9   2  21       15.23        6.75      7.55 o
  -8   2  21        0.65        6.18      5.43 o
  -7   2  21       75.28       53.28      6.29 o
  -6   2  21        6.16       -0.99      3.39 o
  -5   2  21       51.52       55.33      4.52 o
  -4   2  21       97.46       92.09      4.97 o
  -3   2  21      350.47      338.48      8.19 o
  -2   2  21        0.87        8.18      3.40 o
  -1   2  21       16.65       34.04      3.85 o
   0   2  21       69.73       81.16      6.37 o
   1   2  21       34.27       20.09      5.04 o
   2   2  21       63.87       72.93      7.53 o
   3   2  21        8.01        8.11      4.66 o
   4   2  21       10.90        9.18      4.54 o
   5   2  21        2.14       -4.35      4.35 o
   6   2  21        0.68       -4.24      5.47 o
   7   2  21       28.33       26.07      8.88 o
   8   2  21        4.50        8.61      7.99 o
   9   2  21        2.24       -3.99      8.37 o
 -12   3  21        8.68       14.25     11.89 o
 -11   3  21        8.61       -0.54     13.55 o
 -10   3  21        4.20       12.31      8.05 o
  -9   3  21       58.36       57.96      7.73 o
  -8   3  21        7.44        4.67      4.63 o
  -7   3  21        3.04       -2.45      4.08 o
  -6   3  21       34.20       21.05      4.12 o
  -5   3  21      221.73      212.93      7.33 o
  -4   3  21       41.12       35.42      4.13 o
  -3   3  21       38.47       33.90      4.62 o
  -2   3  21        2.76       -2.56      3.49 o
  -1   3  21      566.70      528.90     11.21 o
   0   3  21       38.41       30.07      5.36 o
   1   3  21       41.44       29.33      5.29 o
   2   3  21      162.67      140.27      7.84 o
   3   3  21        5.31        2.01      4.38 o
   4   3  21       23.05       21.72      6.31 o
   5   3  21        0.12        2.90      4.30 o
   6   3  21       11.52        9.48      6.05 o
   7   3  21        2.74       -3.59      9.24 o
   8   3  21        0.66        1.12     11.74 o
 -11   4  21        2.97        0.90      6.63 o
 -10   4  21        5.63       13.40      8.19 o
  -9   4  21        0.39        4.93      5.07 o
  -8   4  21       27.74       30.50      5.25 o
  -7   4  21       57.26       53.44      5.05 o
  -6   4  21      136.69      129.50      6.20 o
  -5   4  21        7.78        4.85      3.47 o
  -4   4  21       28.85       21.91      3.92 o
  -3   4  21        0.01        1.23      3.61 o
  -2   4  21        1.10        6.57      3.73 o
  -1   4  21       13.36        8.72      3.91 o
   0   4  21        2.68        0.01      3.69 o
   1   4  21      210.27      204.39      9.22 o
   2   4  21       45.37       40.50      5.13 o
   3   4  21        0.58       -0.75      3.83 o
   4   4  21       91.51       76.70     12.98 o
   5   4  21       15.41        9.09      5.98 o
   6   4  21        7.86        7.48      7.49 o
   7   4  21        3.58       -7.86     11.13 o
   8   4  21       21.08       36.65     14.96 o
 -11   5  21        8.62       12.54      9.42 o
 -10   5  21        1.27       10.97      8.85 o
  -9   5  21        0.24        1.89      5.79 o
  -8   5  21        4.99        7.48      4.43 o
  -7   5  21        0.70       -3.62      3.62 o
  -6   5  21        4.38        3.43      3.81 o
  -5   5  21      270.28      240.19      7.88 o
  -4   5  21       41.59       34.44      4.15 o
  -3   5  21       31.66       41.00      5.12 o
  -2   5  21        0.73        3.78      3.72 o
  -1   5  21       93.36       82.58      5.54 o
   0   5  21        1.12        0.46      3.70 o
   1   5  21        0.97        0.65      4.29 o
   2   5  21        8.31        1.92      4.39 o
   3   5  21        0.08       -4.20      4.20 o
   4   5  21       25.22       39.76      8.59 o
   5   5  21        5.05       17.76      6.60 o
   6   5  21       13.86       14.40      6.52 o
   7   5  21       25.42       48.60     15.88 o
 -10   6  21        2.73        7.41      8.87 o
  -9   6  21        0.89        3.83      5.76 o
  -8   6  21        7.13        9.41      4.64 o
  -7   6  21        0.50        8.66      4.29 o
  -6   6  21       23.43       20.65      4.58 o
  -5   6  21        0.19        0.00      3.86 o
  -4   6  21        2.88       -1.57      3.46 o
  -3   6  21        3.38       13.96      4.66 o
  -2   6  21        2.57        2.41      4.42 o
  -1   6  21       67.55       94.70      6.87 o
   0   6  21      149.95      167.77      8.20 o
   1   6  21       41.00       38.69      6.78 o
   2   6  21       60.37       56.01      7.14 o
   3   6  21       15.22        7.48      5.84 o
   4   6  21        2.09        4.47      6.00 o
   5   6  21       20.80       17.97      8.72 o
   6   6  21       12.00       12.88      6.79 o
  -9   7  21        0.03        0.40      5.86 o
  -8   7  21        0.40        1.43      4.76 o
  -7   7  21        0.11       -1.21      4.31 o
  -6   7  21        6.37        5.62      4.37 o
  -5   7  21       22.04       27.05      4.82 o
  -4   7  21        5.47        9.56      4.15 o
  -3   7  21        4.91        4.31      4.59 o
  -2   7  21       59.66       71.37      6.37 o
  -1   7  21        3.09        1.05      4.46 o
   0   7  21       29.50       28.59      5.45 o
   1   7  21        0.37        5.80      5.54 o
   2   7  21       71.81       81.45      9.20 o
   3   7  21       10.26       18.98      6.32 o
   4   7  21        7.25       16.37      5.78 o
   5   7  21        3.47        4.59      6.39 o
  -8   8  21        6.42       10.81      5.85 o
  -7   8  21       22.50       23.58      5.33 o
  -6   8  21        0.05       -4.23      4.23 o
  -5   8  21        1.50        4.97      4.39 o
  -4   8  21        2.88        4.04      4.18 o
  -3   8  21        9.92       19.94      5.48 o
  -2   8  21        9.92        9.88      4.99 o
  -1   8  21        6.82        2.28      4.77 o
   0   8  21        3.78        2.44      4.76 o
   1   8  21        0.02        6.23      5.63 o
   2   8  21       12.74       10.66      5.96 o
   3   8  21        1.19        2.16      5.84 o
   4   8  21       49.94       50.55      6.88 o
  -6   9  21        9.06        8.59      8.40 o
  -5   9  21        0.07       -0.06      4.65 o
  -4   9  21        8.19        7.99      4.61 o
  -3   9  21        2.24        8.60      5.09 o
  -2   9  21        0.70       -1.79      4.82 o
  -1   9  21       16.00       17.41      5.44 o
   0   9  21        1.12        3.57      4.93 o
   1   9  21        5.40        8.49      5.69 o
   2   9  21        1.18        7.38      5.83 o
 -12   0  22       12.63       11.03     13.73 o
 -11   0  22       31.74       34.20     13.37 o
 -10   0  22       30.80       40.07     13.37 o
  -9   0  22       95.28       82.19     15.37 o
  -8   0  22       86.11       84.89     14.55 o
  -7   0  22       15.95        2.04     10.16 o
  -6   0  22      486.63      514.11     28.18 o
  -5   0  22      229.25      231.47     13.29 o
  -4   0  22     1893.59     1812.91     41.67 o
  -3   0  22      774.56      720.46     18.80 o
  -2   0  22      642.33      627.37     22.70 o
  -1   0  22      608.27      572.65     20.28 o
   0   0  22       42.66       25.01      7.59 o
   1   0  22       15.82        4.19      9.09 o
   2   0  22        9.20        2.76      8.78 o
   3   0  22      148.97      122.41     15.31 o
   4   0  22       10.35        3.55      6.66 o
   5   0  22      200.94      197.36     13.73 o
   6   0  22      133.00      110.53     15.03 o
   7   0  22       28.73       35.68     12.81 o
   8   0  22        4.07       18.28     13.17 o
 -12   1  22        9.27       10.76     11.72 o
 -11   1  22        3.72        8.99      8.46 o
 -10   1  22       10.49       24.35      8.72 o
  -9   1  22        7.86       15.79      8.96 o
  -8   1  22      119.91      123.48     18.68 o
  -7   1  22      147.02      153.58     12.12 o
  -6   1  22      457.26      447.07     14.95 o
  -5   1  22      463.80      466.83     11.03 o
  -4   1  22        2.73        1.03      3.37 o
  -3   1  22      453.62      443.39      9.15 o
  -2   1  22       39.00       37.40      4.76 o
  -1   1  22        7.88       -3.46      5.40 o
   0   1  22       26.98       27.95      6.25 o
   1   1  22      590.01      546.67     20.25 o
   2   1  22      364.98      397.61     14.26 o
   3   1  22      414.04      388.57     17.50 o
   4   1  22      110.37      106.25      7.60 o
   5   1  22       48.46       48.90      6.28 o
   6   1  22        3.08        7.70      4.99 o
   7   1  22        1.50        0.35      7.62 o
   8   1  22       56.10       74.31     11.42 o
 -12   2  22       92.35      132.12     14.09 o
 -11   2  22        3.11        8.00      8.69 o
 -10   2  22       97.76      110.70     12.22 o
  -9   2  22       44.10       38.22      9.20 o
  -8   2  22        1.83        2.96      5.22 o
  -7   2  22        5.02       -4.81      4.81 o
  -6   2  22        1.03       -4.14      4.14 o
  -5   2  22       28.82       39.14      4.56 o
  -4   2  22       83.11       83.47      4.92 o
  -3   2  22       96.65       93.72      4.92 o
  -2   2  22      283.18      277.66      9.62 o
  -1   2  22       94.37       71.32      6.48 o
   0   2  22       23.75       18.45      5.02 o
   1   2  22      201.40      179.93     30.63 o
   2   2  22        0.68       -1.86      4.93 o
   3   2  22        5.21        8.64      4.66 o
   4   2  22      108.63      116.69      7.71 o
   5   2  22       23.63       33.61      5.91 o
   6   2  22        8.41        2.13      4.97 o
   7   2  22        4.25        2.49      7.52 o
   8   2  22       18.06       13.14      8.83 o
 -12   3  22        0.02       12.62      8.99 o
 -11   3  22        3.54        5.63      8.35 o
 -10   3  22       44.53       60.37     10.62 o
  -9   3  22      112.54      120.81      9.98 o
  -8   3  22      148.38      169.59     10.27 o
  -7   3  22       62.42       59.42      5.59 o
  -6   3  22       26.04       21.11      4.19 o
  -5   3  22       32.50       29.37      4.20 o
  -4   3  22        0.01       -3.18      3.18 o
  -3   3  22       25.65       16.16      4.86 o
  -2   3  22       69.44       83.89      5.36 o
  -1   3  22      234.07      246.52     10.03 o
   0   3  22      213.22      209.10     13.25 o
   1   3  22       15.01       18.29      5.10 o
   2   3  22       87.85       89.44      9.10 o
   3   3  22       54.24       57.43      6.16 o
   4   3  22       11.12       20.65      5.12 o
   5   3  22       82.28       83.95      7.43 o
   6   3  22        0.14       -3.24      5.79 o
   7   3  22        0.14        3.01     10.67 o
   8   3  22        0.60        6.84     12.30 o
 -11   4  22       42.46       29.42     10.05 o
 -10   4  22       17.38       24.79      9.10 o
  -9   4  22        0.82       -1.50      4.97 o
  -8   4  22       18.25        8.67      4.83 o
  -7   4  22        6.01        0.24      4.23 o
  -6   4  22        0.03        1.68      3.57 o
  -5   4  22      136.89      130.30      6.11 o
  -4   4  22       33.71       28.33      4.12 o
  -3   4  22      334.12      341.78      9.58 o
  -2   4  22      398.84      384.68     10.02 o
  -1   4  22      207.98      197.69      7.67 o
   0   4  22      465.04      446.44     12.95 o
   1   4  22        1.74       -4.34      4.34 o
   2   4  22       17.83       12.47      4.35 o
   3   4  22        2.87       -0.04      4.34 o
   4   4  22       12.71       17.40      5.73 o
   5   4  22       22.89       27.51      7.10 o
   6   4  22      109.20      109.41     11.96 o
   7   4  22       69.39       91.78     17.87 o
 -11   5  22       15.17       11.74     13.83 o
 -10   5  22       65.63       58.91     11.13 o
  -9   5  22       45.12       50.51      7.92 o
  -8   5  22       86.45       85.36      7.57 o
  -7   5  22      122.63      134.60      7.16 o
  -6   5  22       91.56       93.23      6.28 o
  -5   5  22       28.98       30.11      5.33 o
  -4   5  22       14.69       14.32      3.88 o
  -3   5  22        0.57       -3.50      3.65 o
  -2   5  22       46.06       39.94      4.82 o
  -1   5  22       33.83       42.30      4.83 o
   0   5  22       71.59       80.17      5.68 o
   1   5  22      151.15      133.44      7.76 o
   2   5  22        6.12       -4.30      4.30 o
   3   5  22        5.03       -1.48      5.30 o
   4   5  22        1.51        3.18      5.33 o
   5   5  22        8.75        5.73      6.58 o
   6   5  22       22.86       21.14      9.09 o
   7   5  22        1.40        9.55     12.20 o
 -10   6  22       11.10        5.66      8.95 o
  -9   6  22       43.12       47.16      7.88 o
  -8   6  22       38.37       33.99      6.37 o
  -7   6  22       11.65       -2.46      4.24 o
  -6   6  22       17.38       15.79      4.52 o
  -5   6  22       22.21       33.16      5.03 o
  -4   6  22      103.92      108.56      6.38 o
  -3   6  22       23.11       23.24      7.83 o
  -2   6  22      174.24      195.12     10.44 o
  -1   6  22      234.47      251.50     10.08 o
   0   6  22       51.94       50.78      6.48 o
   1   6  22       24.06       13.70      6.05 o
   2   6  22        1.07       -3.45      5.40 o
   3   6  22       18.98       30.92      8.49 o
   4   6  22      141.11      166.97     10.83 o
   5   6  22       11.32        6.58      6.90 o
   6   6  22       53.20       57.07      8.56 o
  -9   7  22       29.26       40.13      8.57 o
  -8   7  22       34.89       35.31      5.68 o
  -7   7  22        3.23       -2.28      4.33 o
  -6   7  22       11.45        4.35      4.28 o
  -5   7  22       49.34       55.30      5.73 o
  -4   7  22       13.32       12.62      4.40 o
  -3   7  22        0.19        6.82      4.75 o
  -2   7  22        8.78       21.68      5.19 o
  -1   7  22       88.82       84.73      6.98 o
   0   7  22       64.28       79.29      9.81 o
   1   7  22       82.69      103.21      8.90 o
   2   7  22      120.55      131.48     11.21 o
   3   7  22       52.65       62.25      8.07 o
   4   7  22      108.99      100.40      9.31 o
   5   7  22       10.62        9.62      6.78 o
  -7   8  22        0.00       -1.92      5.26 o
  -6   8  22        2.85        9.82      4.82 o
  -5   8  22       78.47       91.38      6.78 o
  -4   8  22       57.92       62.34      6.04 o
  -3   8  22      178.82      182.68      9.34 o
  -2   8  22      183.58      201.74      9.52 o
  -1   8  22       12.82       15.12      5.47 o
   0   8  22       39.20       36.19      6.10 o
   1   8  22       10.34       14.46      6.17 o
   2   8  22       47.83       61.63      7.80 o
   3   8  22        0.63        3.34      6.09 o
  -5   9  22        7.09        1.13      5.16 o
  -4   9  22        0.31        0.16      4.49 o
  -3   9  22       13.51       14.49      5.53 o
  -2   9  22        0.75        2.25      5.31 o
  -1   9  22        3.82        5.46      5.32 o
   0   9  22        1.34       -2.43      5.10 o
   1   9  22        1.28        4.62      5.84 o
 -12   1  23        1.55       -7.19      8.60 o
 -11   1  23        0.84       10.25      8.96 o
 -10   1  23       21.91       30.05      9.06 o
  -9   1  23        8.34        9.69      9.88 o
  -8   1  23       82.32       80.01     10.34 o
  -7   1  23        2.97        8.08      7.43 o
  -6   1  23       67.32       84.25     22.63 o
  -5   1  23       12.08        7.34      4.08 o
  -4   1  23      179.31      164.32      6.76 o
  -3   1  23        1.78        8.35      4.58 o
  -2   1  23       64.59       71.56      9.63 o
  -1   1  23     1267.78     1267.75     28.76 o
   0   1  23      172.93      182.31     10.46 o
   1   1  23       78.52       88.82      8.64 o
   2   1  23        0.02        1.83     12.61 o
   3   1  23       21.67       37.99      9.19 o
   4   1  23       96.67       75.83      8.15 o
   5   1  23        0.09       -2.97      4.72 o
   6   1  23       10.85       13.34      5.68 o
   7   1  23        5.34        6.23      8.45 o
   8   1  23       21.12       17.15      9.06 o
 -12   2  23        3.96       -0.03      8.95 o
 -11   2  23        0.89        6.43      8.84 o
 -10   2  23        0.24        2.39      9.34 o
  -9   2  23        1.80        7.83      7.58 o
  -8   2  23       31.63       39.00     13.35 o
  -7   2  23        9.46        3.25      4.37 o
  -6   2  23       28.28       25.82      8.02 o
  -5   2  23       20.05       12.61      5.20 o
  -4   2  23        0.65       -3.23      3.23 o
  -3   2  23      107.74      110.85      5.76 o
  -2   2  23      237.99      191.58     10.65 o
  -1   2  23        0.01       -0.99      5.35 o
   0   2  23        1.36       -0.02      5.01 o
   1   2  23       64.21       41.71     11.67 o
   2   2  23      130.71      115.56      8.74 o
   3   2  23        1.90        4.47      5.25 o
   4   2  23       39.99       39.12      6.11 o
   5   2  23        4.31        3.92      5.05 o
   6   2  23        0.01        3.75      5.09 o
   7   2  23        0.12       -5.88      5.88 o
   8   2  23        0.21        5.43      9.67 o
 -11   3  23        8.91       17.41      9.00 o
 -10   3  23       30.86       48.86      8.00 o
  -9   3  23        0.42       -5.56      5.56 o
  -8   3  23        6.65        2.84      4.72 o
  -7   3  23        2.47        2.62      4.54 o
  -6   3  23      117.91      112.63      6.56 o
  -5   3  23      184.45      174.27      7.54 o
  -4   3  23       80.10       71.26      5.00 o
  -3   3  23        6.21        2.40      3.73 o
  -2   3  23      140.71      136.70      8.08 o
  -1   3  23      127.13      100.23      7.36 o
   0   3  23       64.84       72.69      6.61 o
   1   3  23        7.79        8.60      5.60 o
   2   3  23        8.82        7.06      5.64 o
   3   3  23        2.41        5.19      4.65 o
   4   3  23        0.32        4.31      5.47 o
   5   3  23        4.27        6.34      6.67 o
   6   3  23        4.72        4.84      6.08 o
   7   3  23        2.91       -0.80      7.92 o
 -11   4  23        0.30       -8.08      8.08 o
 -10   4  23        4.31        7.60      6.61 o
  -9   4  23        0.47        0.86      5.18 o
  -8   4  23       26.50       33.74      6.09 o
  -7   4  23        7.50       12.54      4.64 o
  -6   4  23        8.83        5.41      4.20 o
  -5   4  23       13.93       11.58      3.80 o
  -4   4  23       10.00        0.77      3.51 o
  -3   4  23        0.66        4.48      3.82 o
  -2   4  23        0.03        0.53      3.67 o
  -1   4  23       16.68       22.35      5.40 o
   0   4  23       80.44       92.94      7.10 o
   1   4  23       18.69       15.84      5.06 o
   2   4  23       15.95       19.38      5.25 o
   3   4  23       46.98       45.82      6.89 o
   4   4  23        0.04        0.42      5.13 o
   5   4  23        5.49       11.22      8.03 o
   6   4  23        0.06       -6.33      7.49 o
   7   4  23       18.02       31.34     15.11 o
 -10   5  23        9.70       12.31      8.67 o
  -9   5  23        0.00       -2.44      7.39 o
  -8   5  23        1.92        6.92      5.46 o
  -7   5  23       17.51        6.52      4.69 o
  -6   5  23       25.32       25.04      4.48 o
  -5   5  23        6.48        7.87      4.63 o
  -4   5  23       22.42       23.25      4.17 o
  -3   5  23        5.74        8.30      4.02 o
  -2   5  23       50.84       58.38      5.25 o
  -1   5  23       31.28       24.53      4.49 o
   0   5  23      117.51      101.29      7.36 o
   1   5  23       57.79       69.18      6.76 o
   2   5  23        1.93       -5.31      5.31 o
   3   5  23       55.55       60.17      7.54 o
   4   5  23       50.25       33.28      6.02 o
   5   5  23        2.31       10.03      6.60 o
   6   5  23       12.06       -2.88     22.77 o
  -9   6  23       12.07       10.30      6.87 o
  -8   6  23        7.00        5.24      5.99 o
  -7   6  23        0.22       -0.34      4.26 o
  -6   6  23        9.76        6.11      4.40 o
  -5   6  23       17.60       18.77      4.64 o
  -4   6  23        1.19        3.25      3.77 o
  -3   6  23        1.54       -1.55      4.39 o
  -2   6  23       24.68       33.64      5.71 o
  -1   6  23       61.86       78.01      6.79 o
   0   6  23       64.51       83.17      8.43 o
   1   6  23       15.25       18.66      6.40 o
   2   6  23        7.09        3.34      5.80 o
   3   6  23        5.15        3.33      7.24 o
   4   6  23        0.00        4.70      6.49 o
   5   6  23        0.24        4.57      6.61 o
  -8   7  23       10.51       -0.93      5.43 o
  -7   7  23        0.02       -4.49      4.49 o
  -6   7  23       11.19        7.82      4.68 o
  -5   7  23        6.31        5.63      7.47 o
  -4   7  23        0.03        0.79      4.09 o
  -3   7  23       18.98       24.30      6.26 o
  -2   7  23       26.29       25.77      5.54 o
  -1   7  23        1.57       -4.71      5.50 o
   0   7  23       36.70       38.70      6.14 o
   1   7  23        7.53        3.87      5.83 o
   2   7  23       42.33       27.20      7.03 o
   3   7  23        8.79       16.39      7.86 o
   4   7  23       29.11       29.09      7.60 o
  -6   8  23       31.57       37.87      5.92 o
  -5   8  23        0.10        3.22      5.43 o
  -4   8  23       23.39       21.13      5.18 o
  -3   8  23        5.34       13.58      8.65 o
  -2   8  23       20.48       29.46      6.07 o
  -1   8  23        8.96        5.88      5.27 o
   0   8  23       10.17       12.06      5.59 o
   1   8  23        0.41        4.64      5.83 o
   2   8  23        0.95       -6.11      6.61 o
   3   8  23        0.41        9.49      8.60 o
  -3   9  23        6.38        8.75      7.25 o
  -2   9  23        4.21        8.92      5.67 o
  -1   9  23        0.40        6.25      6.36 o
 -12   0  24       45.74       62.89     17.15 o
 -11   0  24       15.20       25.98     13.99 o
 -10   0  24        5.91        0.00     11.38 o
  -9   0  24        0.82       25.52     12.30 o
  -8   0  24       90.89       95.66     16.03 o
  -7   0  24       79.79       88.57     15.26 o
  -6   0  24      176.50      167.80     18.28 o
  -5   0  24       47.90       41.50     12.40 o
  -4   0  24      809.63      725.75     34.05 o
  -3   0  24      104.18      115.91     10.42 o
  -2   0  24      174.67      157.97     11.59 o
  -1   0  24      605.48      558.01     29.40 o
   0   0  24        9.88       -1.89      9.49 o
   1   0  24        7.06       -4.59      8.78 o
   2   0  24      140.04      123.13     15.93 o
   3   0  24        3.10        3.27      9.39 o
   4   0  24        1.54       -0.09      6.62 o
   5   0  24       13.76       14.29      7.76 o
   6   0  24       17.70       13.09      9.37 o
   7   0  24        9.24       18.43     12.46 o
 -11   1  24       15.90        9.02      8.93 o
 -10   1  24       20.32       16.36     15.60 o
  -9   1  24       13.53       11.03      8.18 o
  -8   1  24      159.83      169.34     13.50 o
  -7   1  24       36.11       43.80      9.15 o
  -6   1  24       36.38       29.33     10.34 o
  -5   1  24       21.12       14.79      4.30 o
  -4   1  24       36.87       37.65      6.62 o
  -3   1  24       16.83       -0.21      5.15 o
  -2   1  24      412.22      399.80     22.42 o
  -1   1  24        0.02       16.08      7.27 o
   0   1  24      114.24      104.82     10.56 o
   1   1  24      185.50      178.81     12.83 o
   2   1  24        6.80        7.22      6.70 o
   3   1  24      118.53      104.37     10.75 o
   4   1  24       13.67        5.68      6.38 o
   5   1  24        0.61       -3.12      6.35 o
   6   1  24       48.30       58.30     11.27 o
   7   1  24        0.98        9.67      8.55 o
 -11   2  24        2.15       14.92      9.20 o
 -10   2  24       14.73       17.28      8.92 o
  -9   2  24        1.47       14.53      8.32 o
  -8   2  24       21.98        9.28     18.53 o
  -7   2  24       61.19       61.48      6.27 o
  -6   2  24      179.58      183.50      8.71 o
  -5   2  24      117.74      117.63      7.80 o
  -4   2  24       49.20       57.23     11.47 o
  -3   2  24      260.88      236.60      9.99 o
  -2   2  24        2.25        5.23      5.57 o
  -1   2  24      103.71       81.34      8.02 o
   0   2  24        3.68       -4.84      4.84 o
   1   2  24       52.19       56.71      7.22 o
   2   2  24       41.24       58.94      8.97 o
   3   2  24      342.67      351.56     13.89 o
   4   2  24      242.85      227.65     10.36 o
   5   2  24       44.83       41.08      6.46 o
   6   2  24        0.93       -4.32      4.82 o
   7   2  24        0.26       -0.62      6.79 o
 -11   3  24        2.37       -5.71      6.57 o
 -10   3  24      139.86      143.53     10.97 o
  -9   3  24        5.23       -3.56      5.95 o
  -8   3  24        2.19       -1.68      6.68 o
  -7   3  24       28.33       19.50      5.25 o
  -6   3  24       12.45       10.05      4.31 o
  -5   3  24       85.07       91.28      7.35 o
  -4   3  24       44.01       49.76      5.03 o
  -3   3  24       10.99       10.26      5.97 o
  -2   3  24        6.38        6.31      5.48 o
  -1   3  24       83.94       70.78      7.59 o
   0   3  24       15.40       17.34      5.88 o
   1   3  24       77.88       61.21      7.45 o
   2   3  24        7.92        4.81      5.34 o
   3   3  24       11.76        6.04      5.70 o
   4   3  24       22.41       23.09      5.63 o
   5   3  24        2.95        7.17      5.65 o
   6   3  24        1.22       -2.47      7.33 o
   7   3  24       25.77       35.17     12.84 o
 -10   4  24       36.23       33.22     13.26 o
  -9   4  24       63.18       56.00      8.32 o
  -8   4  24       35.95       47.73      6.46 o
  -7   4  24      104.94      110.98      7.66 o
  -6   4  24        9.44        4.99      4.25 o
  -5   4  24       11.71       10.29      4.19 o
  -4   4  24       78.04       85.17      6.55 o
  -3   4  24       15.56       11.99      4.19 o
  -2   4  24       80.88       68.62      6.69 o
  -1   4  24       21.20       14.42      5.27 o
   0   4  24        4.33        4.93      5.44 o
   1   4  24       14.67        3.20      5.63 o
   2   4  24       19.01       32.23      6.64 o
   3   4  24       64.47       56.13      7.62 o
   4   4  24        0.25        4.79      7.10 o
   5   4  24       28.69       27.33      8.90 o
   6   4  24       43.54       62.22     10.90 o
 -10   5  24        5.43        7.80     20.83 o
  -9   5  24       11.42        0.95      6.03 o
  -8   5  24       55.26       67.14      9.76 o
  -7   5  24        4.01        4.12      5.03 o
  -6   5  24        0.05       -3.27      3.89 o
  -5   5  24        0.01        2.67      3.86 o
  -4   5  24        3.73        2.21      3.51 o
  -3   5  24        0.28        0.72      3.95 o
  -2   5  24       78.05      100.20      7.43 o
  -1   5  24      132.23      132.14      8.20 o
   0   5  24      156.97      165.34     11.22 o
   1   5  24       35.65       35.84      6.93 o
   2   5  24        4.13        1.50      5.33 o
   3   5  24        5.33       11.11      6.02 o
   4   5  24        0.06        1.11      5.13 o
   5   5  24        0.00       -7.09      9.88 o
   6   5  24        3.75        3.13      8.21 o
  -9   6  24       19.71       33.42     11.21 o
  -8   6  24        0.54        1.16      5.29 o
  -7   6  24       11.07        0.10      5.15 o
  -6   6  24        0.02        0.54      4.35 o
  -5   6  24       92.34      102.73      6.86 o
  -4   6  24       49.56       44.72      5.40 o
  -3   6  24       39.58       47.96      7.38 o
  -2   6  24       50.38       49.38      6.04 o
  -1   6  24        0.01        3.92      5.80 o
   0   6  24       91.35       84.38      8.63 o
   1   6  24        0.18       -6.79      6.79 o
   2   6  24       24.20       20.13      8.06 o
   3   6  24      126.99      136.58     12.56 o
   4   6  24       23.13       20.00      7.18 o
   5   6  24       29.11       31.69      9.89 o
  -8   7  24       17.20        0.87     10.57 o
  -7   7  24       56.69       71.31      7.71 o
  -6   7  24       28.04       32.59      5.61 o
  -5   7  24        0.83       11.59      4.67 o
  -4   7  24        9.44       11.05      4.69 o
  -3   7  24       80.41      106.63      7.82 o
  -2   7  24       42.37       40.40      6.65 o
  -1   7  24       45.58       36.74      7.27 o
   0   7  24       33.88       25.66      7.37 o
   1   7  24       33.03       35.49      7.90 o
   2   7  24       13.66        7.35      7.74 o
   3   7  24       12.65       16.09      8.47 o
  -6   8  24       13.43       16.95     14.29 o
  -5   8  24       18.00       18.28      5.78 o
  -4   8  24        9.30        6.01      4.75 o
  -3   8  24       72.94       83.60     10.57 o
  -2   8  24        4.60        2.32      5.53 o
  -1   8  24       30.85       22.08      8.15 o
   0   8  24       25.88       12.50      6.70 o
   1   8  24        8.21       19.64      6.94 o
 -11   1  25        1.78        5.29      8.82 o
 -10   1  25        0.23       -4.93      7.76 o
  -9   1  25        0.45       -7.31      7.42 o
  -8   1  25       19.85       21.63     15.14 o
  -7   1  25        7.00       -1.45      8.09 o
  -6   1  25       29.30       18.00      5.53 o
  -5   1  25       17.31       17.89      7.71 o
  -4   1  25       39.79       28.79      6.82 o
  -3   1  25      402.04      382.34     19.46 o
  -2   1  25        5.08        7.86     10.34 o
  -1   1  25        7.28        8.12      7.01 o
   0   1  25        8.50        4.65      9.72 o
   1   1  25        2.62       -3.73      6.26 o
   2   1  25        2.44       -4.23      7.91 o
   3   1  25      103.09      113.39      9.37 o
   4   1  25       61.59       43.40      6.50 o
   5   1  25       14.84       13.45      6.23 o
   6   1  25        0.70        1.07      5.32 o
   7   1  25        7.21       18.68      9.69 o
 -11   2  25        0.65       -5.81      8.48 o
 -10   2  25       16.24       11.98      8.80 o
  -9   2  25        6.00        8.70      8.13 o
  -8   2  25        1.35       -4.81      5.35 o
  -7   2  25        2.56        2.19      5.41 o
  -6   2  25       34.27       29.59      5.16 o
  -5   2  25        0.08        2.81      5.03 o
  -4   2  25       86.36       89.56      8.30 o
  -3   2  25       48.96       63.41      6.55 o
  -2   2  25       32.55       30.68      6.87 o
  -1   2  25       30.62       24.30      6.42 o
   0   2  25       13.46       13.96      7.02 o
   1   2  25       24.76       39.66      8.07 o
   2   2  25       17.38       26.00      7.83 o
   3   2  25        0.00        9.94      5.86 o
   4   2  25        1.73        6.25      5.19 o
   5   2  25        0.52       -4.66      4.66 o
   6   2  25       17.63       13.77      5.97 o
   7   2  25        8.73       10.31      7.46 o
 -11   3  25        2.42       31.14     15.31 o
 -10   3  25        5.11       12.10      7.07 o
  -9   3  25        2.78       -5.64      5.64 o
  -8   3  25        0.07       -5.14      5.14 o
  -7   3  25       51.12       46.28      6.04 o
  -6   3  25        0.56        1.50      4.44 o
  -5   3  25      162.99      197.82      8.13 o
  -4   3  25       60.14       63.78      6.73 o
  -3   3  25       47.15       53.42      6.32 o
  -2   3  25       10.14       -0.88      5.53 o
  -1   3  25        0.78       -5.07      5.07 o
   0   3  25       48.33       34.59      6.66 o
   1   3  25       35.06       48.79      7.38 o
   2   3  25       13.53        3.46      5.50 o
   3   3  25        0.11       -2.76      5.08 o
   4   3  25        6.43        9.42      5.13 o
   5   3  25        0.06        5.13      5.83 o
   6   3  25        0.19        4.98      8.48 o
 -10   4  25       12.16        8.92      6.92 o
  -9   4  25        1.81        5.84      6.53 o
  -8   4  25        0.00       -2.84      4.99 o
  -7   4  25        9.85        7.87      4.95 o
  -6   4  25        4.07       -0.50      4.18 o
  -5   4  25       87.51      102.93      6.62 o
  -4   4  25       12.97       19.15      5.29 o
  -3   4  25        0.16       10.59      5.90 o
  -2   4  25       11.29       17.10      6.07 o
  -1   4  25        2.44       -1.25      5.33 o
   0   4  25        2.32        2.68      5.31 o
   1   4  25       27.70       26.35      9.11 o
   2   4  25        7.02        4.96      5.68 o
   3   4  25        1.44       -2.85      6.54 o
   4   4  25        0.10        1.55      5.81 o
   5   4  25        3.46        9.75      8.45 o
   6   4  25        5.67        0.16      8.91 o
  -9   5  25        0.20       14.13      8.50 o
  -8   5  25        7.65       11.75      9.06 o
  -7   5  25       12.62       16.53      6.25 o
  -6   5  25        1.80       -1.58      4.20 o
  -5   5  25       12.57       14.71      4.78 o
  -4   5  25       28.23       21.01      4.65 o
  -3   5  25       28.10       20.32      6.81 o
  -2   5  25        2.29       -2.30      5.72 o
  -1   5  25       88.21      111.71     16.00 o
   0   5  25      157.51      172.35     10.63 o
   1   5  25       21.33       22.75      6.28 o
   2   5  25      139.44      154.96     11.69 o
   3   5  25       38.62       40.93      7.32 o
   4   5  25        2.77       -5.19      5.47 o
   5   5  25        7.32       11.35      8.39 o
  -8   6  25        1.67        0.42      6.46 o
  -7   6  25        3.53        3.76      7.04 o
  -6   6  25        0.75       -0.07      5.10 o
  -5   6  25       29.13       35.24      8.51 o
  -4   6  25        5.29        8.99      4.53 o
  -3   6  25       17.52       20.13      6.79 o
  -2   6  25       32.04       21.94      6.72 o
  -1   6  25       27.16       34.98      8.95 o
   0   6  25       14.80       16.47      8.12 o
   1   6  25        7.32       -1.94      7.35 o
   2   6  25        0.32        9.04      8.11 o
   3   6  25        2.18        4.14      7.74 o
   4   6  25        3.95        8.85      7.09 o
  -7   7  25        2.48        3.75      7.15 o
  -6   7  25       40.82       49.17      6.82 o
  -5   7  25        7.64        4.17      4.99 o
  -4   7  25       26.02       31.32      5.46 o
  -3   7  25        5.60       12.27      5.53 o
  -2   7  25       20.20       22.36      7.06 o
  -1   7  25        0.14       -1.52      5.98 o
   0   7  25        2.41        1.75      7.60 o
   1   7  25       17.36        9.45      7.85 o
   2   7  25        4.27        4.95      7.84 o
   3   7  25        0.00        3.84      7.83 o
  -4   8  25        9.25        2.15      4.95 o
  -3   8  25        6.29       19.39      6.02 o
  -2   8  25       31.56       33.43     10.38 o
  -1   8  25       27.80       36.81      7.80 o
   0   8  25       63.94       90.36     11.13 o
 -11   0  26       12.42       19.04     13.48 o
 -10   0  26        0.22       12.00     12.51 o
  -9   0  26        0.27        3.16     11.28 o
  -8   0  26       61.16       89.08     16.49 o
  -7   0  26      199.29      213.33     21.24 o
  -6   0  26       10.58        3.47     10.52 o
  -5   0  26      114.03      108.89     16.34 o
  -4   0  26       19.25       24.20     11.89 o
  -3   0  26       18.30       21.08     11.08 o
  -2   0  26       16.99       -2.40      9.39 o
  -1   0  26      166.98      160.44     17.71 o
   0   0  26      213.00      240.28     20.57 o
   1   0  26      166.58      193.63     19.65 o
   2   0  26      122.87      140.33     17.46 o
   3   0  26       12.74        6.84      9.95 o
   4   0  26       33.68       24.10      8.91 o
   5   0  26        5.66       -2.02      7.51 o
   6   0  26        2.97       12.33      9.39 o
 -11   1  26        0.46       -2.83     11.08 o
 -10   1  26       14.62        6.96      8.90 o
  -9   1  26       16.64       11.43      8.50 o
  -8   1  26       21.11       27.74      9.02 o
  -7   1  26        0.00       -5.13      6.89 o
  -6   1  26       11.29       18.98      8.19 o
  -5   1  26       55.37       51.71      9.32 o
  -4   1  26      240.68      241.51     26.21 o
  -3   1  26        2.65        3.49      6.87 o
  -2   1  26       25.02       34.92      8.66 o
  -1   1  26        3.78        2.25      6.83 o
   0   1  26        0.13       -4.48      8.50 o
   1   1  26        9.24       12.79      7.27 o
   2   1  26       73.01       89.15     12.48 o
   3   1  26       30.50       46.07      7.48 o
   4   1  26       52.69       48.24      6.89 o
   5   1  26       44.69       51.63      7.16 o
   6   1  26       10.75       21.97      6.49 o
 -10   2  26        5.28       10.26      8.54 o
  -9   2  26       46.07       40.23      7.72 o
  -8   2  26        9.88       12.33      6.27 o
  -7   2  26       27.48       24.05      6.19 o
  -6   2  26       84.58      123.59     17.97 o
  -5   2  26        0.30       -4.64      4.64 o
  -4   2  26       71.80       52.91      7.35 o
  -3   2  26        3.08        7.63      5.89 o
  -2   2  26        2.68       -2.91      6.55 o
  -1   2  26        0.02       -6.81      6.81 o
   0   2  26       15.99       17.05      6.97 o
   1   2  26        3.74        0.71      6.38 o
   2   2  26      106.53      114.38     11.60 o
   3   2  26      131.67      147.43     11.98 o
   4   2  26       31.23       22.57      8.93 o
   5   2  26       11.97       22.52      6.05 o
   6   2  26        1.34        8.30      5.90 o
 -10   3  26       15.74       25.20     11.15 o
  -9   3  26        8.86        1.52      6.44 o
  -8   3  26        7.21        8.14      6.19 o
  -7   3  26       20.14       18.29      9.22 o
  -6   3  26        6.74       -2.15      5.51 o
  -5   3  26       42.43       47.99      7.36 o
  -4   3  26      120.23      137.67      9.81 o
  -3   3  26        9.70        5.98      4.96 o
  -2   3  26       83.95       82.73      8.66 o
  -1   3  26       52.49       58.45      8.92 o
   0   3  26        0.90       -1.78      5.45 o
   1   3  26       55.97       70.22     13.35 o
   2   3  26       17.84       27.92      7.51 o
   3   3  26        9.91        4.21      6.16 o
   4   3  26       12.05       25.78      5.90 o
   5   3  26        0.31       -6.87      7.66 o
   6   3  26       24.80       37.31     10.34 o
  -9   4  26        4.33        6.17      6.37 o
  -8   4  26       32.51       32.53      7.21 o
  -7   4  26        2.73        3.32      4.97 o
  -6   4  26        5.40       17.42      5.20 o
  -5   4  26      111.40      128.09      8.67 o
  -4   4  26        0.02       -2.15      4.95 o
  -3   4  26       13.99       10.07      7.67 o
  -2   4  26       12.01       16.97      6.41 o
  -1   4  26        0.01       -5.22      5.41 o
   0   4  26       65.26       89.69     15.35 o
   1   4  26       70.96       78.65     14.95 o
   2   4  26        3.43       -1.78      6.98 o
   3   4  26        1.04       -6.54      6.54 o
   4   4  26        0.01       -4.02      6.54 o
   5   4  26       17.02       11.81      9.18 o
  -9   5  26       31.40       28.96     10.01 o
  -8   5  26        7.77       12.43      6.49 o
  -7   5  26        2.06        7.19      6.00 o
  -6   5  26       29.57       28.66      6.10 o
  -5   5  26       41.69       44.52      6.69 o
  -4   5  26        2.00       -2.84      4.76 o
  -3   5  26       48.60       50.49      7.55 o
  -2   5  26       81.01      107.54      9.20 o
  -1   5  26       71.88       96.48      9.90 o
   0   5  26        6.62       11.66      5.94 o
   1   5  26       13.14       11.85      6.18 o
   2   5  26        5.50       16.93      6.54 o
   3   5  26       11.96        9.50     10.08 o
   4   5  26        0.10        1.01      7.82 o
  -8   6  26        7.80        4.10      8.67 o
  -7   6  26       33.59       30.80      7.45 o
  -6   6  26        0.13       -5.78      5.78 o
  -5   6  26       15.72       24.21      5.96 o
  -4   6  26       16.29       32.02      7.45 o
  -3   6  26        0.41        2.54      7.91 o
  -2   6  26       10.33       15.35      8.55 o
  -1   6  26       86.93       99.39     11.64 o
   0   6  26        6.20        0.93      7.60 o
   1   6  26       16.18       29.79     11.43 o
   2   6  26       57.10       75.94     10.95 o
   3   6  26       17.25       21.12      8.91 o
  -6   7  26        1.77        4.42      6.38 o
  -5   7  26        2.90        6.11      5.52 o
  -4   7  26       89.07       99.80      9.70 o
  -3   7  26       63.65       56.65     10.90 o
  -2   7  26       90.96      108.21     12.22 o
  -1   7  26        6.16        4.90     13.94 o
   0   7  26        6.79       11.94      8.22 o
   1   7  26       16.49       19.55      8.91 o
 -10   1  27        7.32       16.77     13.94 o
  -9   1  27       20.32       32.60     12.63 o
  -8   1  27        0.34        3.22      8.14 o
  -7   1  27        1.46       -7.15      7.15 o
  -6   1  27        5.54        8.60      7.73 o
  -5   1  27        0.48       -3.09     13.48 o
  -4   1  27       12.83        8.23      7.31 o
  -3   1  27        2.82        9.86      7.62 o
  -2   1  27       32.27       22.29      8.11 o
  -1   1  27        4.84       -2.17      6.59 o
   0   1  27       44.59       47.33      8.96 o
   1   1  27       17.11        0.18      6.51 o
   2   1  27       39.81       53.80      9.74 o
   3   1  27       17.68       14.92      6.55 o
   4   1  27        0.06        0.47      5.40 o
   5   1  27        8.35       12.03      5.93 o
   6   1  27        6.40        1.43      7.88 o
 -10   2  27        0.04        0.29      6.72 o
  -9   2  27        0.75       -1.75      6.03 o
  -8   2  27       13.40        8.99      8.33 o
  -7   2  27        1.81        6.41      7.60 o
  -6   2  27        0.57       -5.94      6.99 o
  -5   2  27        8.94        3.45      7.30 o
  -4   2  27        2.89       -6.55      6.55 o
  -3   2  27       67.70       70.78      8.02 o
  -2   2  27       23.91       16.82      9.47 o
  -1   2  27       24.74       21.18      7.89 o
   0   2  27       31.73       44.35      8.95 o
   1   2  27       21.12       22.91      8.19 o
   2   2  27       12.83       15.75      7.99 o
   3   2  27        7.39       10.06      6.34 o
   4   2  27        0.16       -0.36      5.93 o
   5   2  27        1.06        3.47      5.66 o
 -10   3  27        2.65        1.56      8.50 o
  -9   3  27       11.30       13.91      6.92 o
  -8   3  27        6.35        9.40      6.08 o
  -7   3  27        5.58       -5.63      9.85 o
  -6   3  27        0.12       -1.83      7.30 o
  -5   3  27       20.98       31.21      6.92 o
  -4   3  27       10.91        7.20      5.94 o
  -3   3  27        5.88       -4.83      4.83 o
  -2   3  27        5.33       12.08      7.63 o
  -1   3  27        7.85       17.02     11.43 o
   0   3  27       14.85       12.32     14.24 o
   1   3  27       32.70       29.53      8.47 o
   2   3  27        9.83       21.03      6.40 o
   3   3  27       13.08       18.28      6.52 o
   4   3  27        0.22        8.03      6.57 o
   5   3  27        3.26        1.92      6.46 o
  -9   4  27        0.77       -0.51      6.52 o
  -8   4  27       13.15        4.35      6.27 o
  -7   4  27        0.77        4.06     14.63 o
  -6   4  27      120.93      137.91     10.50 o
  -5   4  27       37.07       41.10      9.64 o
  -4   4  27        0.73       -4.49      5.48 o
  -3   4  27       71.24       67.56      7.10 o
  -2   4  27        5.91        8.74      6.29 o
  -1   4  27        0.10        0.37      5.66 o
   0   4  27        0.85        5.32      7.24 o
   1   4  27       19.04       26.75      8.36 o
   2   4  27        7.97        6.74      7.55 o
   3   4  27       11.08        2.46      7.73 o
   4   4  27        1.02        6.08      6.53 o
  -8   5  27        5.36       30.80      9.27 o
  -7   5  27       32.81       33.87      9.45 o
  -6   5  27        3.17       10.71     17.66 o
  -5   5  27       38.27       37.34      8.08 o
  -4   5  27        0.04       -5.46      5.46 o
  -3   5  27        0.90        6.11      6.12 o
  -2   5  27       35.43       32.30      7.18 o
  -1   5  27       49.97       53.63      7.98 o
   0   5  27        2.16        8.79      6.39 o
   1   5  27        9.72       12.73      6.56 o
   2   5  27        8.12        9.39      7.51 o
   3   5  27        7.59       10.26     11.69 o
  -7   6  27       24.76       26.70      9.38 o
  -6   6  27        0.34        1.77      7.68 o
  -5   6  27       18.69       26.05      7.58 o
  -4   6  27       46.15       48.42     11.53 o
  -3   6  27       12.18        1.85      8.54 o
  -2   6  27       30.20       49.10     21.18 o
  -1   6  27       29.93       29.51      9.43 o
   0   6  27        4.39       -2.04      7.96 o
   1   6  27        9.22       15.72      8.80 o
   2   6  27       10.82        2.77     13.68 o
  -5   7  27        4.16        2.85      8.97 o
  -4   7  27        7.97        4.96      6.55 o
  -3   7  27        0.00        4.83     17.61 o
  -2   7  27        3.26       11.53     12.69 o
  -1   7  27        7.98       27.54     10.39 o
   0   7  27       27.98       33.29      9.55 o
 -10   0  28        5.98       11.54     12.76 o
  -9   0  28       15.91        3.62     11.79 o
  -8   0  28        9.20        8.88     11.95 o
  -7   0  28        9.76       23.23     12.56 o
  -6   0  28       12.11       10.62     11.03 o
  -5   0  28       23.85       11.54     11.59 o
  -4   0  28       93.08      100.16     16.28 o
  -3   0  28       83.63       69.58     14.65 o
  -2   0  28       20.58       41.30     12.71 o
  -1   0  28       27.96       50.49     13.48 o
   0   0  28      162.55      204.65     21.03 o
   1   0  28       29.10       34.20     12.86 o
   2   0  28        0.53        2.45     10.67 o
   3   0  28        6.59       17.61     12.00 o
   4   0  28       24.46       15.80      9.29 o
   5   0  28        0.13       -7.45      7.45 o
 -10   1  28        6.49       -1.98      8.37 o
  -9   1  28        0.98       -7.51      7.51 o
  -8   1  28        5.58       12.71      8.62 o
  -7   1  28       61.29       81.85     11.38 o
  -6   1  28      134.43      136.58     13.05 o
  -5   1  28       45.04       43.96      9.51 o
  -4   1  28       36.27       35.20      8.99 o
  -3   1  28       37.11       36.65     10.29 o
  -2   1  28       23.60       18.76     13.50 o
  -1   1  28        4.58        9.18      7.34 o
   0   1  28       13.42       15.81     11.51 o
   1   1  28       27.27       44.80     10.67 o
   2   1  28       60.19       52.86      9.82 o
   3   1  28       54.02       60.86      8.43 o
   4   1  28       54.24       63.32      7.71 o
   5   1  28       11.34        5.56      5.92 o
  -9   2  28       30.46       20.66     11.61 o
  -8   2  28       19.80       14.41      8.98 o
  -7   2  28       50.44       59.53     10.75 o
  -6   2  28       12.98       27.16      8.97 o
  -5   2  28        0.32       -1.85     13.60 o
  -4   2  28        0.15        1.37      7.13 o
  -3   2  28       15.31       25.76      8.45 o
  -2   2  28       79.75       80.60     10.79 o
  -1   2  28        4.98       -2.27      9.93 o
   0   2  28        2.72        9.16      7.51 o
   1   2  28       24.51       34.44      9.18 o
   2   2  28       60.59       59.94      9.84 o
   3   2  28        1.44        4.58      6.05 o
   4   2  28        0.99       -2.95      5.48 o
   5   2  28       38.92       50.75      7.53 o
  -9   3  28        5.28        8.08      9.47 o
  -8   3  28        1.63        2.52     10.24 o
  -7   3  28        7.75       14.55      8.63 o
  -6   3  28        3.04        3.65      7.65 o
  -5   3  28       14.86       11.64      9.62 o
  -4   3  28       61.40       54.49     13.40 o
  -3   3  28        7.77        4.85      5.77 o
  -2   3  28        0.27       -2.38      7.10 o
  -1   3  28        5.48        3.22      7.34 o
   0   3  28       36.31       29.66      9.29 o
   1   3  28       10.03       24.26      8.41 o
   2   3  28       60.63       63.10      8.13 o
   3   3  28       60.54       77.84     11.23 o
   4   3  28       23.46       32.19      8.04 o
  -8   4  28       11.25       -2.94      8.37 o
  -7   4  28        6.43        6.66      8.14 o
  -6   4  28       19.77       34.91      9.95 o
  -5   4  28        3.21       -1.49      7.14 o
  -4   4  28        8.36        7.98      6.60 o
  -3   4  28        3.43        6.22      5.91 o
  -2   4  28       12.69       17.57      8.34 o
  -1   4  28       62.46       63.95     15.67 o
   0   4  28       60.94       53.86      9.93 o
   1   4  28       38.56       47.19      9.78 o
   2   4  28        0.06       -6.39      7.12 o
   3   4  28       22.98       26.57     14.50 o
   4   4  28       10.05       11.07      8.28 o
  -7   5  28        2.92       -2.73      7.30 o
  -6   5  28       72.99       87.21     11.67 o
  -5   5  28        0.66       11.35      8.15 o
  -4   5  28       58.89       52.65     10.19 o
  -3   5  28       57.61       65.11      8.93 o
  -2   5  28       18.30       13.86      6.89 o
  -1   5  28       11.53        6.63      6.54 o
   0   5  28       17.00       20.66      8.15 o
   1   5  28        0.23        2.40     11.49 o
   2   5  28        5.99       -2.30     10.82 o
  -6   6  28        0.91       -1.34      7.50 o
  -5   6  28        8.41       13.84      9.13 o
  -4   6  28       13.23       19.31      7.47 o
  -3   6  28       24.68       20.89      7.40 o
  -2   6  28      111.27      121.76     21.29 o
  -1   6  28       33.75       35.34     10.30 o
   0   6  28       41.71       55.65     15.85 o
   1   6  28       11.71       39.72     13.83 o
  -9   1  29        0.05       -4.60     11.26 o
  -8   1  29        1.19       -1.68      8.34 o
  -7   1  29       13.05       18.20      8.89 o
  -6   1  29       10.46       17.05      8.58 o
  -5   1  29       21.11       23.75      8.74 o
  -4   1  29       60.01       76.63     17.51 o
  -3   1  29       46.55       40.40      9.59 o
  -2   1  29        0.23       -6.66      6.66 o
  -1   1  29        8.05        2.28     15.08 o
   0   1  29       11.17       13.15      7.81 o
   1   1  29       10.58        6.99      7.81 o
   2   1  29        1.30        5.43      7.76 o
   3   1  29        0.03       15.95      7.44 o
   4   1  29        0.01        5.35      5.93 o
  -9   2  29        0.09       -9.38     17.23 o
  -8   2  29       12.56       14.32     11.28 o
  -7   2  29        0.00        0.38      8.22 o
  -6   2  29        2.46       -1.89      7.65 o
  -5   2  29        5.14       17.32      8.32 o
  -4   2  29        1.02        5.07      7.53 o
  -3   2  29        2.37        3.31      6.94 o
  -2   2  29        0.54        4.04      7.21 o
  -1   2  29        0.35       -2.00      7.24 o
   0   2  29       10.85        3.83      7.55 o
   1   2  29        8.67        8.27     11.61 o
   2   2  29       33.40       35.01      9.18 o
   3   2  29       30.37       34.27      7.98 o
   4   2  29       13.13        8.65      8.41 o
  -8   3  29        0.71       -4.20      8.06 o
  -7   3  29        0.19       -7.30      7.30 o
  -6   3  29       13.21        9.84     12.10 o
  -5   3  29        7.55       17.64      8.27 o
  -4   3  29      113.05      108.43     14.22 o
  -3   3  29       15.80        5.46      7.83 o
  -2   3  29        8.88        6.43      9.39 o
  -1   3  29        2.84       -4.85     11.64 o
   0   3  29       32.50       30.75      8.78 o
   1   3  29       37.34       37.34      9.49 o
   2   3  29        1.76       16.36      8.62 o
   3   3  29       21.46       27.85      9.06 o
  -7   4  29       15.47       18.32      9.01 o
  -6   4  29       43.12       68.98     10.96 o
  -5   4  29        0.18       16.58      8.39 o
  -4   4  29       14.10       19.25      6.95 o
  -3   4  29       27.97       50.12      8.77 o
  -2   4  29       21.05       32.67      9.38 o
  -1   4  29        1.07       -3.99     10.18 o
   0   4  29        0.94        4.78      8.08 o
   1   4  29        1.43        2.52     13.81 o
   2   4  29        2.38       -3.36     12.48 o
   3   4  29        5.31        7.13      8.00 o
  -6   5  29        0.00       -0.67      7.88 o
  -5   5  29       50.03       63.99     11.21 o
  -4   5  29        7.78        8.95      7.98 o
  -3   5  29        5.11       19.55      8.55 o
  -2   5  29        1.76        1.63     12.00 o
  -1   5  29        2.11       -3.11     11.79 o
   0   5  29        0.04       11.43     12.30 o
   1   5  29        4.70        4.34     12.15 o
  -4   6  29       29.67       23.47      9.46 o
  -3   6  29        2.64       -1.23     11.95 o
  -2   6  29        4.51        5.31     12.25 o
  -1   6  29        5.10       18.02     13.53 o
  -8   0  30        8.86       -3.83     12.20 o
  -7   0  30       27.89       58.35     15.93 o
  -6   0  30       50.04       33.95     14.14 o
  -5   0  30       32.45       26.65     13.22 o
  -4   0  30       89.39       94.64     17.10 o
  -3   0  30       28.67       23.58     13.12 o
  -2   0  30       55.77       54.98     15.26 o
  -1   0  30       98.44      140.13     19.40 o
   0   0  30        7.45       10.21     12.40 o
   1   0  30        0.06       -8.63      8.63 o
   2   0  30        4.28       26.85     13.68 o
   3   0  30       47.82       65.94     11.64 o
  -8   1  30       14.82       13.86      9.19 o
  -7   1  30       88.96       89.11     12.36 o
  -6   1  30       27.87       39.97      9.99 o
  -5   1  30       22.19       15.07      8.79 o
  -4   1  30        0.66       -7.26      7.42 o
  -3   1  30        9.13       -2.13      7.85 o
  -2   1  30       24.91       33.01      9.44 o
  -1   1  30       36.89       30.30     13.35 o
   0   1  30       77.67      115.27     12.71 o
   1   1  30       53.96       75.35     14.68 o
   2   1  30       69.58       69.51     11.40 o
   3   1  30       31.88       55.10      8.84 o
  -8   2  30        0.00       14.08      9.19 o
  -7   2  30        8.42       21.43      9.38 o
  -6   2  30       18.45       40.42      9.95 o
  -5   2  30       13.64       26.01      9.31 o
  -4   2  30        5.15        2.04      7.86 o
  -3   2  30        5.73       10.91      7.83 o
  -2   2  30        7.25        5.36      7.60 o
  -1   2  30        1.71       11.14     12.53 o
   0   2  30        3.92        8.59      7.65 o
   1   2  30       13.65       36.17      9.66 o
   2   2  30       15.93       17.37      7.30 o
   3   2  30       10.85       23.42     10.78 o
  -7   3  30        4.78        1.35     13.76 o
  -6   3  30       12.47       19.07      8.72 o
  -5   3  30       43.86       67.21     14.19 o
  -4   3  30       39.50       47.80     10.19 o
  -3   3  30        9.56        3.23      8.53 o
  -2   3  30        3.39       14.14      8.47 o
  -1   3  30        0.08       -0.08      7.46 o
   0   3  30       23.52       24.87     18.68 o
   1   3  30       26.27       17.52      8.81 o
   2   3  30       84.28       88.05     11.95 o
  -6   4  30        2.97       -0.22      7.91 o
  -5   4  30       27.43       20.25     11.92 o
  -4   4  30      114.79      138.56     13.50 o
  -3   4  30       94.32      124.97     13.05 o
  -2   4  30      175.38      162.93     14.30 o
  -1   4  30       50.36       60.63     14.75 o
   0   4  30       28.55       29.73      9.55 o
   1   4  30        0.48        5.04     10.39 o
  -5   5  30        3.22       -1.48     12.56 o
  -4   5  30        0.01       -7.22      7.22 o
  -3   5  30        3.08        0.24     12.07 o
  -2   5  30        0.07       -6.48     12.00 o
  -1   5  30       18.07       22.26     13.99 o
   0   5  30       94.55      139.26     20.11 o
  -7   1  31        0.73        7.04      9.05 o
  -6   1  31        9.09       11.62      8.84 o
  -5   1  31       11.56       13.02      9.02 o
  -4   1  31        3.07        0.96      8.46 o
  -3   1  31        0.06       -5.00      7.68 o
  -2   1  31        0.35       -2.33     10.92 o
  -1   1  31        0.12        1.11      8.18 o
   0   1  31       20.00       10.01      9.09 o
   1   1  31        1.94        7.51      8.53 o
   2   1  31        0.83       -2.74      8.15 o
  -7   2  31        2.63       -5.49     16.69 o
  -6   2  31       28.03       29.33      9.63 o
  -5   2  31        5.72       10.77      9.88 o
  -4   2  31        7.18        2.29      7.96 o
  -3   2  31        0.17       -1.45      9.11 o
  -2   2  31       31.57       27.74      9.19 o
  -1   2  31       20.84       13.04     17.64 o
   0   2  31        1.85        4.79      8.09 o
   1   2  31        1.76       12.43      8.53 o
   2   2  31       21.73        8.71     12.71 o
  -6   3  31        0.41       12.58      8.70 o
  -5   3  31        1.16       -1.26      8.23 o
  -4   3  31        0.87       -8.29      9.11 o
  -3   3  31        0.00       -0.82     12.33 o
  -2   3  31       16.24       18.13      9.00 o
  -1   3  31       23.94       19.41      8.84 o
   0   3  31        3.19       -6.65     12.99 o
   1   3  31        8.01        4.22      8.66 o
  -5   4  31        1.48        9.59      8.32 o
  -4   4  31        0.03        0.34      8.35 o
  -3   4  31        0.34        9.98      8.55 o
  -2   4  31        0.98        0.50      8.13 o
  -1   4  31        9.65        5.91     13.78 o
   0   4  31        2.80        5.04      8.77 o
  -6   0  32       21.22       12.66     12.86 o
  -5   0  32       47.38       35.12     14.80 o
  -4   0  32       15.04       21.85     13.89 o
  -3   0  32       13.39       20.22     13.12 o
  -2   0  32        7.27       -9.95     10.87 o
  -1   0  32        0.34        8.83     12.46 o
   0   0  32        9.65       24.55     13.63 o
   1   0  32       22.84       15.57     12.76 o
  -6   1  32        0.02       -0.73      8.38 o
  -5   1  32        3.03        7.95      8.69 o
  -4   1  32       13.17       10.37     12.25 o
  -3   1  32        0.30        0.30      8.45 o
  -2   1  32       40.50       51.02     11.05 o
  -1   1  32       17.82       14.88     11.03 o
   0   1  32       53.82       79.44     12.27 o
   1   1  32       64.25       88.56     28.69 o
  -6   2  32       73.72      108.11     19.73 o
  -5   2  32       54.71       86.04     15.60 o
  -4   2  32       85.34       88.60     12.68 o
  -3   2  32       50.68       62.61     11.55 o
  -2   2  32        2.48       15.87     15.80 o
  -1   2  32        2.00       13.76      9.00 o
   0   2  32        0.21       13.86      8.91 o
  -5   3  32       19.21       42.19     10.48 o
  -4   3  32        0.65       -7.78      7.93 o
  -3   3  32       16.85       24.77      9.72 o
  -2   3  32       27.54       50.46     20.93 o
  -1   3  32        6.30        0.48     14.17 o
  -4   1  33       12.14       18.58      9.47 o
  -3   1  33        0.99       11.34      8.75 o
  -2   1  33        3.75        9.90      8.97 o
  -1   1  33        0.46        0.44      8.25 o
  -3   2  33        9.11        4.21     15.70 o
 
